# Supplementary material for: Ribosome profiling reveals translation control as a key mechanism generating differential gene expression in Trypanosoma cruzi
Source: BMC Genomics. 2015 Jun 9;16(1):443. doi: 10.1186/s12864-015-1563-8 (PMC4460968; doi:10.1186/s12864-015-1563-8)
Supplement: Additional file 4: — Differentially expressed genes in the transcriptome and translatome fractions. [file 12864_2015_1563_MOESM4_ESM.xlsx]

## Sheet: Transcriptome
Differentially expressed protein coding genes in the poliA+ RNA fraction
Feature ID	nRPK E	nRPK MT	log2FC(MT/E)	FDR	Annotation
TcCLB.509433.10	68.8013	91107.9	10.3709	4.66765e-06	hypothetical protein
TcCLB.509007.50	68.3775	76263	10.1232	3.55052e-06	hypothetical protein
TcCLB.507957.320	4.35574	4323.99	9.95523	3.31265e-06	mucin-associated surface protein MASP putative
TcCLB.506599.100	4.49659	4229.67	9.8775	1.39616e-08	mucin-associated surface protein MASP putative
TcCLB.507859.46	8.55157	7264.02	9.73036	1.61056e-05	hypothetical protein
TcCLB.511709.19	42.5942	27948.5	9.3579	1.79938e-06	phosphatidylinositol 3-kinase catalytic subunit putative
TcCLB.510323.60	281.437	154028	9.09616	1.05573e-05	hypothetical protein
TcCLB.509769.20	55.3832	26061.4	8.87825	5.77293e-06	hypothetical protein conserved
TcCLB.509455.70	345.776	144217	8.70418	5.78875e-05	DNA polymerase delta subunit 2 putative
TcCLB.503715.20	71.2572	24146.5	8.40456	2.12263e-05	hypothetical protein
TcCLB.511545.170	290.775	91754.7	8.30174	2.9584e-05	hypothetical protein conserved
TcCLB.506501.380	16.0504	5049.49	8.29738	0.000114188	mucin-associated surface protein MASP putative
TcCLB.511573.49	91.9635	28407.3	8.27099	5.11324e-05	hypothetical protein
TcCLB.509137.10	89.7608	26600.5	8.21115	1.63919e-05	hypothetical protein
TcCLB.508805.110	36.8918	10223.9	8.11443	0.00110137	hypothetical protein
TcCLB.509777.21	187.859	51272.2	8.09239	0.000123219	hypothetical protein
TcCLB.509233.170	50.9457	11766.5	7.85151	0.000443414	hypothetical protein conserved
TcCLB.504039.140	7.65114	1684.88	7.78275	1.07817e-05	surface protease GP63 pseudogene putative
TcCLB.510343.5	176.061	36427.2	7.6928	0.000577357	hypothetical protein conserved
TcCLB.510283.100	153.028	30576.4	7.64249	0.00782647	hypothetical protein conserved
TcCLB.503745.25	14.6281	2816.9	7.58923	4.84998e-07	hypothetical protein conserved
TcCLB.509167.40	125.137	22811	7.51008	0.000231687	amino acid permease putative
TcCLB.506797.110	351.291	62866.8	7.48349	9.04537e-05	hypothetical protein conserved
TcCLB.503835.39	109.864	17777.6	7.33819	0.000346405	hypothetical protein conserved
TcCLB.422041.9	32.268	5039.77	7.28711	0.00641755	pre-mRNA splicing factor ATP-dependent RNA helicase putative
TcCLB.511133.20	330.897	47797.5	7.17441	0.000769433	thymidine kinase putative
TcCLB.509455.140	217.099	31337.7	7.17341	0.000271946	cyclin putative
TcCLB.503751.20	115.94	15518	7.06442	0.000152404	hypothetical protein
TcCLB.508151.5	9.5392	1205.02	6.98097	3.17413e-05	mucin-associated surface protein MASP pseudogene putative
TcCLB.510877.160	363.113	44918.2	6.95073	0.000431639	hypothetical protein conserved
TcCLB.506499.190	120.901	14441.5	6.90025	0.00109706	90 kDa surface protein putative
TcCLB.511217.90	112.663	12799.3	6.82791	0.00127435	hypothetical protein conserved
TcCLB.508161.23	266.93	28274.3	6.72689	0.00647145	hypothetical protein
TcCLB.428999.20	579.775	57000.6	6.61934	0.000971851	receptor-type adenylate cyclase putative
TcCLB.506743.10	271.092	25425.4	6.55134	0.000980462	hypothetical protein
TcCLB.503611.30	173.722	15885.4	6.51478	0.00304552	hypothetical protein conserved
TcCLB.504019.3	16.1379	1297.38	6.329	0.000397277	hypothetical protein
TcCLB.506859.230	11.9055	922.972	6.27659	5.38202e-22	hypothetical protein conserved
TcCLB.506777.10	162.617	10845.1	6.05942	0.00299675	ATP-dependent DEAD%2FH RNA helicase putative
TcCLB.503841.80	41.573	2737.35	6.04099	0.00756681	NADH-dependent fumarate reductase putative
TcCLB.445011.19	184.184	11525.9	5.96758	0.00997563	hypothetical protein conserved
TcCLB.504215.59	134.535	7320.94	5.76598	0.00762827	hypothetical protein conserved
TcCLB.506811.60	202.005	10672	5.7233	0.0133091	hypothetical protein
TcCLB.510055.70	53.6398	2798.63	5.70527	0.00976343	hypothetical protein conserved
TcCLB.511711.110	226.243	11749.7	5.6986	0.00667198	hypothetical protein conserved
TcCLB.506797.20	99.9693	5068.14	5.66383	0.00626548	hypothetical protein
TcCLB.508095.10	4.28031	211.404	5.62614	7.41374e-07	hypothetical protein conserved
TcCLB.506025.30	356.795	17413.5	5.60897	0.016918	hypothetical protein conserved
TcCLB.510323.110	37.8063	1809.65	5.58094	4.33082e-91	hypothetical protein conserved
TcCLB.504117.50	9.08812	432.382	5.57218	1.29049e-29	hypothetical protein conserved pseudogene
TcCLB.506979.30	60.9685	2879.08	5.5614	0.000950966	hypothetical protein
TcCLB.504239.140	23.6095	1070.55	5.50284	7.01659e-08	mucin-associated surface protein MASP pseudogene putative
TcCLB.511531.44	248.351	10891.4	5.45467	0.00407449	hypothetical protein
TcCLB.504427.75	2782.01	120499	5.43675	0.00703291	hypothetical protein conserved pseudogene
TcCLB.511585.230	68.5162	2891.21	5.39908	1.10557e-24	trans-sialidase Group II putative
TcCLB.506859.4	149.917	6317.3	5.39707	0.0238403	N-acetyltransferase putative
TcCLB.508723.20	161.951	6273.78	5.2757	0.00745757	hypothetical protein conserved
TcCLB.511733.110	193.43	7425.68	5.26264	0.0126838	GTPase activating protein of Rab-like GTPase putative
TcCLB.511867.20	364.124	13423.8	5.20422	0.0186009	hypothetical protein conserved
TcCLB.510103.10	310.064	11261.3	5.18266	0.0168853	hypothetical protein
TcCLB.508325.250	37.4937	1319.28	5.13696	1.34884e-87	trans-sialidase pseudogene putative
TcCLB.511575.50	56.8393	1977.99	5.121	0.0109493	hypothetical protein conserved
TcCLB.509599.164	182.048	6122.74	5.07179	0.01065	engulfment and cell motility domain 2 putative
TcCLB.504229.110	229.937	7473.56	5.02248	0.0455419	amino acid permease putative
TcCLB.506743.190	255.721	7850.25	4.9401	0.0178824	hypothetical protein conserved
TcCLB.504101.10	76.3479	2256.86	4.88559	0.00186699	hypothetical protein
TcCLB.506211.220	142.868	4208.87	4.88067	0.0342073	protein kinase putative
TcCLB.510247.20	23.3823	686.513	4.8758	7.34085e-55	protein kinase putativecasein kinase I putative
TcCLB.508647.20	369.91	10768.5	4.86349	0.0271639	hypothetical protein
TcCLB.510431.245	288.83	8394.45	4.86115	0.0300094	hypothetical protein conserved pseudogene
TcCLB.511575.10	242.789	6940.1	4.83718	0.0271639	hypothetical protein conserved
TcCLB.506529.50	316.138	9011.79	4.83319	0.0217634	arginine N-methyltransferase putative
TcCLB.511253.10	66.2606	1864.11	4.81419	4.06703e-16	kinesin-like protein putative
TcCLB.504057.11	206.79	5690.73	4.78238	0.0172066	phospholipid-translocating ATPase putative
TcCLB.503885.100	13.1716	361.602	4.7789	4.00508e-13	hypothetical protein conserved
TcCLB.508087.20	167.562	4560.04	4.76628	0.0196053	retrotransposon hot spot protein RHS pseudogene putative
TcCLB.507447.19	16.9138	459.78	4.76467	2.70978e-23	microtubule-associated protein putative
TcCLB.506501.329	5.9802	152.64	4.67379	0.0279056	mucin-associated surface protein MASP pseudogene putative
TcCLB.506529.600	31.8156	803.852	4.65912	1.0119e-36	metacyclin II putative
TcCLB.511423.140	79.0659	1893.99	4.58223	0.0195763	hypothetical protein conserved
TcCLB.511071.202	447.9	10516.2	4.55329	0.00949883	hypothetical protein conserved
TcCLB.509581.50	22.5182	503.464	4.48272	4.91925e-07	hypothetical protein
TcCLB.503957.10	221.575	4895.04	4.46545	1.97953e-49	trans-sialidase putative
TcCLB.504769.100	28.9745	639.723	4.46459	6.03705e-59	trans-sialidase Group II putative
TcCLB.511431.10	17.3029	377.993	4.44927	1.30226e-14	protein kinase putative
TcCLB.510745.49	328.34	7098.42	4.43423	0.0153599	hypothetical protein conserved
TcCLB.511589.50	717.134	15209.8	4.40661	0.0429397	cyclophilin-like protein putative
TcCLB.511127.10	16.2235	343.723	4.40509	1.21078e-08	RNA-binding protein 5 putative
TcCLB.507907.20	42.8193	893.441	4.38304	7.47748e-09	trans-sialidase Group II putative
TcCLB.511173.24	11.9596	248.193	4.37522	0.0234734	mucin-associated surface protein MASP putative
TcCLB.508771.55	63.3358	1307.38	4.36751	0.00682201	hypothetical protein conserved pseudogene
TcCLB.509271.10	9.48326	195.586	4.36628	5.28122e-14	trans-sialidase putative
TcCLB.507641.80	172.938	3562.73	4.36465	0.0284196	exoribonuclease 2 putative XRND
TcCLB.510877.170	174.887	3591.09	4.35993	0.0416491	hypothetical protein conserved
TcCLB.511711.20	167.085	3395.25	4.34487	0.0160595	hypothetical protein conserved
TcCLB.506925.10	77.3313	1502.54	4.28021	3.6953e-11	hypothetical protein
TcCLB.511801.10	209.496	4062.88	4.27751	0.0215914	hypothetical protein conserved
TcCLB.511189.70	31.5028	609.007	4.27291	1.61559e-16	hypothetical protein conserved
TcCLB.509805.210	15.6091	300.37	4.26629	2.80352e-47	hypothetical protein conserved
TcCLB.506401.12	29.6901	533.931	4.1686	2.0884e-05	Protein kinase domain putative
TcCLB.511593.91	7.2212	128.425	4.15254	0.00591369	trans-sialidase putative
TcCLB.511805.20	11.0022	192.972	4.13253	6.60437e-31	Trichohyalin putative
TcCLB.504557.50	5.76697	100.298	4.12033	0.003791	dispersed gene family protein 1 DGF-1 putative
TcCLB.510441.41	114.209	1900.99	4.057	0.014424	trans-sialidase pseudogene putative
TcCLB.507879.10	60.198	980.604	4.02588	7.50557e-12	trans-sialidase Group II putative
TcCLB.507143.60	41.0519	665.744	4.01945	5.71505e-44	hypothetical protein
TcCLB.398751.10	37.1203	593.885	3.99991	9.3247e-10	hypothetical protein conserved
TcCLB.511141.10	25.7812	411.367	3.99603	6.95009e-05	hypothetical protein conserved
TcCLB.508955.10	470.734	7478.68	3.9898	0.0078083	syntaxin putative
TcCLB.504087.10	16.8556	265.21	3.97584	2.64312e-31	hypothetical protein conserved
TcCLB.510507.50	13.3575	209.797	3.97327	4.2311e-06	RNA-binding protein putative
TcCLB.511787.30	8.02111	125.645	3.9694	0.00722775	hypothetical protein conserved pseudogene
TcCLB.511611.16	2.21113	34.2636	3.95382	0.00187751	mucin TcMUCII pseudogene putative
TcCLB.506697.20	45.9952	701.614	3.93112	2.85355e-33	cyclic nucleotide phosphodiesterase
TcCLB.507859.101	4.69765	70.3464	3.90447	0.00030682	hypothetical protein conserved pseudogene
TcCLB.511427.10	8.02398	119.299	3.89412	3.41127e-11	hypothetical protein conserved
TcCLB.507987.30	1.96754	29.2063	3.89181	0.027446	mucin-associated surface protein MASP putative
TcCLB.510533.180	182.34	2704.99	3.89092	0.00660239	microtubule-associated protein 1A%2F1B light chain 3 putative
TcCLB.506825.40	59.3454	878.448	3.88775	5.7893e-46	hypothetical protein conserved
TcCLB.507121.40	187.213	2759.88	3.88186	0.0469795	beta galactofuranosyl glycosyltransferase putative
TcCLB.504099.50	393.626	5785.26	3.87748	2.48679e-57	trans-sialidase Group II putative
TcCLB.510073.30	29.5861	429.535	3.85979	0.00632137	pumilio%2FPUF RNA binding protein 4 putative PUF4
TcCLB.511311.70	26.1017	377.091	3.8527	0.0303094	hypothetical protein conserved
TcCLB.492827.10	27.7217	398.607	3.84588	3.96491e-09	trans-sialidase putative
TcCLB.505155.4	110.612	1586.89	3.84262	2.72348e-37	trans-sialidase putative
TcCLB.503685.5	48.9784	692.734	3.82209	0.000222666	RNA-binding protein putative
TcCLB.506519.140	25.2396	343.939	3.76839	1.67628e-21	hypothetical protein conserved pseudogene
TcCLB.507089.30	32.9126	445.029	3.75719	1.32399e-28	hypothetical protein conserved
TcCLB.506525.120	19.6636	258.692	3.71763	5.73583e-07	hypothetical protein conserved
TcCLB.503955.40	44.3145	581.217	3.71323	1.10987e-41	trans-sialidase Group II putative
TcCLB.409117.20	10.2814	134.775	3.71244	0.00046886	40S ribosomal protein S14 putative
TcCLB.510409.10	26.8991	352.241	3.71093	2.46249e-09	protein kinase putative
TcCLB.511685.60	20.6552	267.84	3.6968	4.70706e-13	hypothetical protein conserved
TcCLB.480785.10	29.8311	386.033	3.69383	1.05557e-27	protein kinase putative
TcCLB.506129.30	43.5495	558.898	3.68186	1.07366e-14	trans-sialidase Group II putative
TcCLB.504769.170	229.263	2865.6	3.64376	0.0350169	retrotransposon hot spot protein RHS pseudogene putative
TcCLB.507035.11	16.947	206.117	3.60436	2.59854e-10	trans-sialidase putative
TcCLB.510275.160	38.3557	460.929	3.58703	5.35991e-07	trans-sialidase pseudogene putative
TcCLB.506465.40	22.9574	273.52	3.57461	1.25616e-29	protein kinase-like protein putative
TcCLB.507537.20	1265.19	15025.2	3.56995	0.0187591	cysteine peptidase putativecysteine peptidase clan CA family C1 cathepsin L-like putative
TcCLB.504703.20	17.566	207.469	3.56204	7.45663e-06	hypothetical protein conserved
TcCLB.506657.88	53.4844	630.426	3.55914	6.56382e-11	hypothetical protein conserved
TcCLB.507859.80	18.3095	213.537	3.54382	1.90905e-12	trans-sialidase pseudogene putative
TcCLB.480997.10	10.2535	118.692	3.53304	1.21532e-05	hypothetical protein conserved
TcCLB.510533.210	5.92713	68.0455	3.5211	1.01354e-11	hypothetical protein conserved pseudogene
TcCLB.507389.30	59.9289	683.408	3.51142	0.034619	hypothetical protein
TcCLB.506717.240	6.09127	69.0614	3.50307	2.35893e-05	hypothetical protein conserved
TcCLB.509779.60	46.9798	527.169	3.48815	3.18229e-26	dual-specificity protein phosphatase putative
TcCLB.508277.170	110.686	1216.93	3.4587	8.45664e-22	hypothetical protein conserved
TcCLB.511365.90	42.5645	464.571	3.44818	1.07142e-21	hypothetical protein conserved
TcCLB.507133.10	8.59337	93.5239	3.44404	0.00409244	trans-sialidase putative
TcCLB.509351.6	75.4211	806.224	3.41814	5.39349e-24	metacyclin III Met-III
TcCLB.507875.40	80.0575	853.618	3.41448	9.98308e-16	trans-sialidase pseudogene putative
TcCLB.506931.60	105.706	1125.93	3.41298	1.30848e-17	hypothetical protein
TcCLB.506401.24	17.5672	186.819	3.41069	1.6526e-11	hypothetical protein conserved
TcCLB.511253.20	19.2377	203.928	3.40605	1.17834e-22	kinesin-like protein putative
TcCLB.507121.11	9.6092	101.802	3.40521	1.03411e-07	trans-sialidase putative
TcCLB.510005.20	153.01	1609.63	3.39504	9.23607e-19	trans-sialidase Group II putative
TcCLB.503841.70	97.68	1021.77	3.38687	3.15764e-27	aspartate aminotransferase putative
TcCLB.509007.40	60.0522	626.141	3.3822	1.79446e-19	hypothetical protein conserved
TcCLB.506401.280	30.0598	309.183	3.36255	1.19079e-35	hypothetical protein conserved
TcCLB.503683.30	194.048	1987.25	3.35629	4.72195e-37	RNA-binding protein putative
TcCLB.510049.10	64.2559	656.178	3.35219	4.44024e-31	trans-sialidase putative
TcCLB.510297.10	50.7031	515.698	3.34638	2.12063e-19	hypothetical protein conserved
TcCLB.507677.140	50.2137	509.789	3.34375	1.06827e-20	hypothetical protein conserved
TcCLB.504625.70	20.2487	205.486	3.34314	2.22149e-27	kinetoplast DNA-associated protein putative
TcCLB.506691.90	31.8876	322.223	3.33699	5.07035e-11	serine%2Fthreonine protein kinase putativeprotein kinase putative
TcCLB.506637.10	89.9462	908.029	3.3356	1.09439e-22	hypothetical protein conserved
TcCLB.508837.80	17.0767	170.767	3.32193	8.81916e-05	hypothetical protein conserved
TcCLB.505073.10	18.587	185.798	3.32137	6.97463e-06	hypothetical protein
TcCLB.503957.60	37.9911	378.772	3.3176	1.96425e-26	trans-sialidase pseudogene putative
TcCLB.511439.90	30.9188	307.173	3.3125	3.76411e-08	hypothetical protein conserved
TcCLB.504423.40	9.00052	89.0688	3.30684	0.00534402	mitotubule-associated protein Gb4 putative
TcCLB.508085.20	7.35082	72.0882	3.29379	2.96133e-05	hypothetical protein conserved
TcCLB.507611.170	98.2072	954.863	3.28139	5.20802e-35	trans-sialidase Group II putative
TcCLB.484949.9	36.8324	357.238	3.27784	1.84338e-27	serine%2Fthreonine protein kinase putative
TcCLB.507143.90	28.2379	272.969	3.27303	1.90002e-16	hypothetical protein
TcCLB.506885.280	116.672	1125.24	3.2697	3.32114e-19	NIMA-related kinase putative
TcCLB.507035.80	37.5757	361.971	3.268	6.05823e-09	trans-sialidase pseudogene putative
TcCLB.505363.19	108.167	1024.95	3.24422	1.08194e-17	trans-sialidase putative
TcCLB.509765.129	20.5332	193.177	3.2339	5.69467e-09	trans-sialidase putative
TcCLB.506963.70	92.5878	870.78	3.23341	5.80427e-11	hypothetical protein conserved
TcCLB.508607.50	37.9905	356.335	3.22952	2.15548e-20	trans-sialidase Group II putative
TcCLB.509137.20	23.9555	223.341	3.22082	4.07449e-11	hypothetical protein
TcCLB.503697.120	83.8023	773.948	3.20717	7.36843e-12	hypothetical protein conserved
TcCLB.503909.40	5.93629	54.009	3.18556	0.00490107	hypothetical protein
TcCLB.506885.90	175.232	1585.24	3.17736	0.0112579	hypothetical protein conserved
TcCLB.509441.5	246.479	2212.24	3.16597	0.013391	DNA repair protein putative
TcCLB.506221.20	4.99527	44.7752	3.16407	5.92852e-07	hypothetical protein conserved
TcCLB.509123.10	121.585	1085.22	3.15795	3.21526e-26	surface antigen TASV putativemucin-like glycoprotein putative
TcCLB.503447.20	25.5826	227.104	3.15012	8.73463e-14	trans-sialidase Group II putative
TcCLB.509835.10	32.9698	289.807	3.13587	1.14321e-09	hypothetical protein conserved
TcCLB.510773.40	17.4714	153.298	3.13327	3.13352e-15	hypothetical protein
TcCLB.506625.120	209.918	1833.72	3.12687	7.34739e-35	hypothetical protein conserved
TcCLB.503613.10	43.9853	381.737	3.11748	0.0105344	protein kinase putative
TcCLB.511599.80	14.6849	127.233	3.11507	3.29333e-14	trans-sialidase Group V putative
TcCLB.511703.10	4.4207	37.7909	3.09569	0.0225443	surface protease GP63 putative
TcCLB.506635.139	160.004	1366.39	3.09419	0.00106578	kasal-type serpin pseudogene putativeserine protease inhibitor pseudogene putative
TcCLB.506683.190	22.7003	192.642	3.08514	2.28614e-08	trans-sialidase Group II putative
TcCLB.511311.20	114.023	967.369	3.08475	4.31826e-13	trans-sialidase Group II putative
TcCLB.511701.10	3.93333	33.3497	3.08385	0.0465283	surface protease GP63 putative
TcCLB.509775.20	27.9031	235.428	3.07679	3.15764e-27	protein kinase putative
TcCLB.503967.4	47.6983	393.506	3.04438	8.38468e-11	hypothetical protein conserved
TcCLB.510451.10	154.942	1277.84	3.04391	7.64121e-05	trans-sialidase pseudogene putative
TcCLB.507809.140	12.7982	105.031	3.03679	2.71933e-17	hypothetical protein conserved
TcCLB.410243.10	95.7769	784.689	3.03437	7.94415e-12	hypothetical protein conserved
TcCLB.506775.190	41.6509	340.678	3.03199	5.12162e-16	protein kinase putativeserine%2Fthreonine protein kinase putative
TcCLB.509591.60	61.0735	498.659	3.02943	3.57108e-31	phospholipid-transporting ATPase 1-like protein putative
TcCLB.508181.4	31.944	256.811	3.00709	2.89191e-06	serine%2Fthreonine protein kinase putative
TcCLB.503855.80	89.774	721.459	3.00655	1.32142e-26	hypothetical protein conserved
TcCLB.503893.150	23.6988	190.392	3.00609	8.15701e-08	hypothetical protein conserved
TcCLB.477079.10	44.0311	349.211	2.9875	2.10948e-13	protein kinase putative
TcCLB.511425.49	16.9882	134.308	2.98294	1.32847e-06	hypothetical protein conserved
TcCLB.503715.40	21.7413	171.252	2.97761	4.40297e-20	protein kinase putative
TcCLB.504423.15	296.967	2319.02	2.96514	4.11515e-25	hypothetical protein conserved
TcCLB.511555.20	131.93	1024.91	2.95766	0.0192298	hypothetical protein conserved
TcCLB.510147.9	96.0025	738.971	2.94437	1.32688e-15	hypothetical protein conserved
TcCLB.509589.50	44.1974	339.521	2.94147	7.01659e-08	hypothetical protein conserved
TcCLB.510877.10	159.589	1224.34	2.93957	0.010859	antigenic protein putative
TcCLB.504213.100	38.558	295.602	2.93856	3.37605e-14	hypothetical protein conserved
TcCLB.506887.10	13.9894	106.892	2.93374	0.00123202	trans-sialidase putative
TcCLB.506021.20	56.543	430.675	2.92918	6.00827e-15	trans-sialidase Group II putative
TcCLB.504227.5	5.08928	38.7566	2.92891	0.000203519	hypothetical protein conserved
TcCLB.506401.290	22.6785	171.557	2.9193	8.96882e-08	hypothetical protein conserved
TcCLB.509297.10	28.7278	217.196	2.91848	2.23165e-24	hypothetical protein conserved
TcCLB.434931.20	69.6134	524.774	2.91426	6.05541e-12	hypothetical protein conserved
TcCLB.510149.9	52.7118	395.823	2.90866	1.22505e-17	hypothetical protein conserved
TcCLB.503479.70	48.0946	360.062	2.9043	1.7503e-09	hypothetical protein conserved
TcCLB.504929.5	362.951	2707.66	2.8992	3.86383e-14	hypothetical protein conserved
TcCLB.509151.90	48.0549	352.302	2.87406	9.402e-08	hypothetical protein conserved
TcCLB.507737.10	55.5793	405.856	2.86835	1.34562e-12	hypothetical protein conserved
TcCLB.510753.30	37.0004	269.433	2.86431	7.47513e-20	hypothetical protein conserved
TcCLB.507677.150	86.4882	626.211	2.85608	2.4501e-19	CYC2-like cyclin putativeG1 cyclin CycE4 putative
TcCLB.511181.110	18.8238	135.762	2.85045	1.4783e-08	hypothetical protein conserved
TcCLB.509777.30	20.9186	150.738	2.84919	2.05899e-14	trans-sialidase Group II putative
TcCLB.511557.50	4.84359	34.8485	2.84695	1.17213e-05	hypothetical protein conserved
TcCLB.506345.40	100.529	723.014	2.84641	1.0134e-14	trans-sialidase Group II putative
TcCLB.511037.40	98.0068	698.512	2.83333	5.14587e-14	hypothetical protein conserved
TcCLB.508717.60	164.606	1171.11	2.83078	3.81782e-28	trans-sialidase Group I putative
TcCLB.510143.120	80.1783	570.151	2.83006	1.95286e-11	hypothetical protein conserved
TcCLB.506885.140	9.78301	69.224	2.82292	0.0232761	trans-sialidase pseudogene putative
TcCLB.510125.10	78.7909	556.559	2.82043	3.44168e-15	pumilio%2FPUF RNA binding protein 6 putative PUF6
TcCLB.508569.130	67.743	478.246	2.81961	8.97897e-13	6-phosphofructo-2-kinase%2Ffructose-26-biphosphatase putative
TcCLB.510311.100	34.3145	240.941	2.81179	1.61942e-09	hypothetical protein conserved
TcCLB.509167.180	119.69	838.126	2.80787	3.49834e-10	kinesin putative
TcCLB.506237.19	12.2722	85.3169	2.79744	0.000496783	hypothetical protein conserved
TcCLB.506543.10	53.5087	371.466	2.79539	9.29189e-17	hypothetical protein conserved
TcCLB.506211.107	55.2972	383.482	2.79388	2.88117e-10	hypothetical protein conserved
TcCLB.508731.60	96.7154	667.535	2.78703	8.29012e-25	adenylosuccinate synthetase putative
TcCLB.507689.5	6.21603	42.6752	2.77933	0.0437891	hypothetical protein conserved
TcCLB.441241.10	19.8545	135.932	2.77535	0.0255988	microtubule-associated protein Gb4 putative
TcCLB.507831.40	63.4089	431.703	2.76728	2.28058e-10	hypothetical protein conserved
TcCLB.506859.204	10.121	68.7702	2.76443	5.00275e-06	hypothetical protein conserved
TcCLB.510747.170	58.0606	393.759	2.76168	3.4324e-07	hypothetical protein conserved
TcCLB.506499.30	4.60534	31.0726	2.75426	0.0115084	trans-sialidase pseudogene putative
TcCLB.508211.50	48.3753	326.227	2.75353	1.89144e-22	hypothetical protein conserved
TcCLB.507689.20	13.9239	93.7298	2.75094	0.000361772	hypothetical protein
TcCLB.509203.14	50.7153	341.238	2.75028	2.46565e-14	hypothetical protein
TcCLB.503903.79	126.549	845.932	2.74084	0.000109547	hypothetical protein
TcCLB.503953.30	55.608	369.243	2.7312	7.17984e-11	protein kinase putative
TcCLB.511675.3	9.1863	60.113	2.71012	0.00433644	surface antigen TASV putativehypothetical protein
TcCLB.503665.10	40.4111	263.166	2.70315	2.67815e-06	trans-sialidase pseudogene putative
TcCLB.511559.10	124.612	810.365	2.70113	0.0296386	hypothetical protein conserved
TcCLB.509801.30	145.676	943.278	2.69492	5.65578e-09	citrate synthase putative
TcCLB.506857.10	51.5418	332.077	2.68771	3.44307e-15	glycogen synthase kinase-3 alpha putative
TcCLB.506525.140	69.0907	445.028	2.68733	1.48186e-23	protein kinase putativeserine%2Fthreonine protein kinase putative
TcCLB.507389.10	49.5743	317.543	2.67929	2.05594e-11	hypothetical protein conserved
TcCLB.506483.60	132.175	844.52	2.67569	0.0119349	hypothetical protein conserved
TcCLB.504053.10	22.6867	143.928	2.66543	7.02223e-15	hypothetical protein conserved pseudogene
TcCLB.509967.70	118.24	745.669	2.65681	6.44214e-22	katanin putative
TcCLB.506661.10	179.176	1128.98	2.65556	9.15001e-18	fatty acid elongase putative
TcCLB.507831.110	62.381	390.538	2.64628	7.45785e-21	pumilio%2FPUF RNA binding protein 2 putative PUF2
TcCLB.506529.480	33.64	210.392	2.64483	6.29088e-21	hypothetical protein conserved
TcCLB.511407.40	94.1467	588.298	2.64356	2.85754e-11	hypothetical protein conserved
TcCLB.508995.10	25.0058	156.142	2.64252	1.15281e-19	protein kinase putative
TcCLB.461515.10	228.747	1426.48	2.64064	1.93947e-07	mucin TcMUCI putative
TcCLB.507809.14	32.1356	199.545	2.63447	1.76496e-16	protein kinase putative
TcCLB.404001.20	42.8965	265.57	2.63016	0.00432371	hypothetical protein conserved
TcCLB.510275.355	264.998	1634.75	2.62501	5.80669e-11	hypothetical protein
TcCLB.504153.150	40.6799	250.518	2.62253	6.18082e-11	Unc104-like kinesin putative
TcCLB.507875.10	38.5819	236.088	2.61333	6.96756e-08	hypothetical protein conserved
TcCLB.506529.595	82.3697	503.371	2.61144	9.95181e-13	hypothetical protein
TcCLB.504427.230	28.4969	173.745	2.60809	1.19488e-14	trans-sialidase Group VIII putative
TcCLB.504343.10	50.6552	308.008	2.60419	2.24332e-17	trans-sialidase Group II putative
TcCLB.507933.10	27.4274	166.561	2.60236	0.00370707	hypothetical protein conserved
TcCLB.510407.9	67.4344	406.074	2.59019	3.52025e-15	protein kinase putative
TcCLB.509489.10	58.9546	354.582	2.58844	1.05273e-13	hypothetical protein conserved
TcCLB.506971.30	17.155	102.942	2.58513	0.000413431	trans-sialidase pseudogene putative
TcCLB.510295.59	65.6213	391.686	2.57746	2.9794e-05	hypothetical protein conserved
TcCLB.504055.130	36.5407	217.501	2.57345	4.00912e-05	trans-sialidase pseudogene putative
TcCLB.511427.19	76.5283	455.373	2.57299	8.94026e-05	hypothetical protein conserved
TcCLB.510181.130	344.339	2037.3	2.56476	0.0269564	hypothetical protein
TcCLB.509073.80	49.4848	292.456	2.56317	3.36658e-14	hypothetical protein conserved
TcCLB.436497.10	13.1099	77.3889	2.56147	5.40261e-07	hypothetical protein
TcCLB.510247.10	48.6129	286.274	2.55799	3.91943e-08	R27-2 protein putative
TcCLB.464807.10	260.302	1531.22	2.55642	1.65235e-17	serine%2Fthreonine protein kinase putative
TcCLB.506251.70	86.5316	508.698	2.55551	3.53885e-09	trans-sialidase pseudogene putative
TcCLB.506399.40	50.0359	294.101	2.55528	1.6518e-10	hypothetical protein conserved
TcCLB.508557.20	44.4359	260.832	2.55332	2.85687e-08	amino acid transporter putative
TcCLB.509513.10	49.6269	290.276	2.54823	1.67352e-07	trans-sialidase Group II putative
TcCLB.404975.30	60.4814	353.556	2.54737	2.33546e-06	trans-sialidase pseudogene putative
TcCLB.508675.9	60.9809	356.413	2.54712	1.96444e-09	serine%2Fthreonine protein kinase putative
TcCLB.506925.170	25.0907	146.546	2.54613	2.94935e-11	hypothetical protein conserved
TcCLB.503907.10	66.6108	388.748	2.54501	1.85302e-11	trans-sialidase Group VIII putative
TcCLB.511425.40	48.7714	283.118	2.53729	9.7819e-16	hypothetical protein conserved
TcCLB.510761.76	113.355	652.772	2.52573	0.00144791	UDP-glucoronosyl and UDP-glucosyl transferase putative
TcCLB.508285.60	62.3426	358.686	2.52443	2.20572e-15	trans-sialidase Group II putative
TcCLB.503955.100	43.0098	246.841	2.52084	3.08627e-20	protein kinase putative
TcCLB.508277.360	53.135	304.143	2.51701	6.18707e-14	ubiquitin hydrolase putativecysteine peptidase Clan CA family C19 putative
TcCLB.506165.4	60.7506	345.584	2.50807	7.17652e-17	hypothetical protein conserved
TcCLB.508723.50	85.1236	484.204	2.50798	9.93563e-14	hypothetical protein conserved
TcCLB.507873.40	113.108	638.772	2.4976	2.3694e-15	hypothetical protein conserved
TcCLB.472253.10	138.751	778.563	2.48831	2.41458e-15	vacuolar protein sorting complex subunit pseudogene putative
TcCLB.511527.9	20.4847	114.822	2.48678	0.00247385	hypothetical protein conserved
TcCLB.506859.49	91.4811	512.178	2.4851	0.0318207	hypothetical protein conserved
TcCLB.509805.10	65.049	362.873	2.47987	1.14778e-07	protein kinase A catalytic subunit putative
TcCLB.508921.30	30.8478	171.092	2.47153	9.96553e-12	mitotic centromere-associated kinesin MCAK putative
TcCLB.503865.60	47.1086	260.164	2.46536	4.91376e-15	hypothetical protein conserved
TcCLB.504153.260	74.8211	412.855	2.46412	1.31205e-19	hypothetical protein conserved
TcCLB.511131.89	110.952	610.398	2.45981	8.6589e-10	hypothetical protein conserved
TcCLB.507627.9	49.5927	272.376	2.4574	1.93861e-08	kinesin putative
TcCLB.508145.49	44.0269	241.599	2.45616	1.78802e-06	hypothetical protein conserved
TcCLB.508779.40	176.987	969.772	2.454	2.07072e-14	hypothetical protein conserved
TcCLB.510307.230	71.6392	392.211	2.45281	1.64395e-11	trans-sialidase Group II putative
TcCLB.503629.10	44.8195	245.311	2.45241	7.66405e-06	hypothetical protein conserved
TcCLB.420989.10	72.7509	397.054	2.4483	1.32805e-08	protein phosphatase 2C putative
TcCLB.506925.150	163.216	888.727	2.44496	9.92356e-08	protein phosphatase putative
TcCLB.510175.30	10.7214	58.3501	2.44425	7.83639e-07	trans-sialidase pseudogene putative
TcCLB.427247.10	111.588	606.369	2.44201	5.92986e-17	serine%2Fthreonine protein kinase putative
TcCLB.509595.20	20.1991	109.501	2.43857	5.42262e-06	hypothetical protein conserved
TcCLB.503751.30	54.0226	292.186	2.43525	0.000807527	hypothetical protein conserved pseudogene
TcCLB.510741.70	24.7994	133.389	2.42726	4.68853e-14	protein kinase putative
TcCLB.511129.40	21.6204	116.261	2.4269	2.60941e-10	trans-sialidase Group III putative
TcCLB.510075.60	27.7009	148.925	2.42658	2.22481e-09	hypothetical protein
TcCLB.510161.10	40.6311	218.405	2.42635	8.0031e-08	hypothetical protein conserved
TcCLB.507509.20	106.369	569.111	2.41963	4.32272e-08	hypothetical protein conserved
TcCLB.511303.40	120.292	643.146	2.41861	5.59486e-08	carnitine O-acetyltransferase putative
TcCLB.511213.70	24.5876	131.449	2.4185	0.0313534	trans-sialidase pseudogene putative
TcCLB.511309.20	86.7626	462.739	2.41505	8.11927e-14	hydrolase-like protein putative
TcCLB.506107.10	57.888	308.123	2.41217	3.62099e-13	hypothetical protein conserved
TcCLB.510749.4	48.7678	259.164	2.40986	0.00423903	ubiquitin-protein ligase putative
TcCLB.507735.10	105.287	559.065	2.40869	3.99694e-09	hypothetical protein conserved
TcCLB.504147.240	80.0022	423.496	2.40424	7.18007e-10	hypothetical protein conserved
TcCLB.509767.10	100.868	533.861	2.40399	1.00491e-16	neutral sphingomyelinase activation associated factor-like protein
TcCLB.509007.90	55.7448	293.889	2.39836	5.92775e-13	hypothetical protein
TcCLB.416503.10	91.973	484.565	2.39741	1.21159e-16	trans-sialidase pseudogene putative
TcCLB.509777.10	35.3619	186.213	2.39669	2.82933e-10	hypothetical protein
TcCLB.511431.50	82.6433	434.652	2.39489	1.0134e-14	hypothetical protein conserved
TcCLB.508385.20	29.4295	154.469	2.39198	5.80648e-13	hypothetical protein conserved
TcCLB.510057.4	32.7188	171.495	2.38997	6.46112e-09	hypothetical protein conserved
TcCLB.511431.20	43.6965	227.069	2.37754	5.07343e-16	hypothetical protein conserved
TcCLB.506287.9	66.4693	344.855	2.37523	0.0146438	hypothetical protein conserved
TcCLB.503855.60	139.817	720.584	2.36563	7.59059e-16	hypothetical protein conserved
TcCLB.506859.180	270.323	1391.59	2.36397	8.52658e-19	hypothetical protein conserved
TcCLB.511043.60	114.306	587.731	2.36226	0.000325508	receptor-type adenylate cyclase putative
TcCLB.507559.10	13.4769	69.1924	2.36013	0.00237349	surface protease GP63 putative
TcCLB.507037.70	108.532	551.156	2.34434	6.67085e-16	hypothetical protein conserved
TcCLB.435601.10	20.8886	105.95	2.3426	0.0302268	trans-sialidase putative
TcCLB.506357.160	40.986	207.827	2.34218	4.55573e-06	hypothetical protein conserved
TcCLB.509157.170	108.691	550.778	2.34124	4.21786e-07	trans-sialidase Group VIII putative
TcCLB.511071.10	81.8254	414.395	2.34039	1.67574e-13	hypothetical protein conserved
TcCLB.506625.100	160.355	811.175	2.33874	1.84292e-09	hypothetical protein conserved
TcCLB.506213.120	87.5338	440.685	2.33184	9.15286e-07	ATP-dependent RNA helicase putative
TcCLB.511127.60	62.8477	315.62	2.32826	1.40235e-15	kinesin putative
TcCLB.506251.130	37.8082	189.786	2.32761	0.0188857	ubiquitin-protein ligase pseudogene putative
TcCLB.509155.39	18.3743	92.1276	2.32595	0.0235245	surface protease GP63 putative
TcCLB.510599.50	19.8843	99.1468	2.31794	3.26274e-06	hypothetical protein
TcCLB.510565.150	31.605	156.986	2.31241	1.7503e-09	surface protease GP63 putative
TcCLB.508307.140	39.9688	198.411	2.31155	1.21309e-12	hypothetical protein conserved
TcCLB.506375.100	11.7373	58.2387	2.31088	7.49753e-06	hypothetical protein
TcCLB.503767.10	42.7965	212.136	2.30942	1.82692e-11	trans-sialidase Group II putative
TcCLB.511911.60	43.6257	216.045	2.30808	9.96346e-14	trans-sialidase Group III putative
TcCLB.508181.20	116.149	574.339	2.30593	3.53033e-11	6-phosphofructo-2-kinase%2Ffructose-26-biphosphatase putative
TcCLB.507795.10	103.779	510.89	2.29949	7.59168e-08	membrane associated protein putative
TcCLB.508225.20	23.8231	117.223	2.29883	0.000361743	retrotransposon hot spot protein RHS pseudogene putative
TcCLB.510755.19	25.3242	124.411	2.29653	1.84571e-08	hypothetical protein conserved
TcCLB.508809.40	84.8336	416.3	2.29492	1.46282e-16	hypothetical protein conserved
TcCLB.508903.100	426.208	2090.2	2.29401	0.0402896	ATPase putative
TcCLB.443683.9	51.7908	253.813	2.293	0.000267486	DNA-directed rna polymerase I largest subunit putative
TcCLB.510297.110	87.6616	429.348	2.29213	1.9835e-05	hypothetical protein conserved
TcCLB.506779.180	66.3527	324.965	2.29206	1.04875e-08	surface protease GP63 putative
TcCLB.504425.10	107.527	526.468	2.29165	8.0844e-10	trans-sialidase Group III putative
TcCLB.508089.10	102.992	503.343	2.28901	2.11429e-16	trans-sialidase Group I putative
TcCLB.506739.140	124.495	606.85	2.28525	6.46803e-15	hypothetical protein conserved
TcCLB.503409.10	43.7576	213.017	2.28336	3.81297e-10	hypothetical protein conserved
TcCLB.506401.350	31.5297	153.18	2.28044	2.11877e-05	hypothetical protein conserved
TcCLB.506869.20	117.239	569.366	2.2799	2.45465e-13	hypothetical protein conserved
TcCLB.510165.60	63.4747	307.756	2.27754	2.46377e-06	expression site-associated gene ESAG-like protein putativeexpression site-associated gene 3 ESAG3-like protein putative
TcCLB.507639.110	47.7724	230.549	2.27082	7.26411e-06	hypothetical protein conserved
TcCLB.508541.230	38.391	184.843	2.26746	0.00026295	casein kinase putative
TcCLB.511127.180	83.6605	401.971	2.26447	9.47117e-14	hypothetical protein conserved
TcCLB.508323.90	42.9866	206.31	2.26285	2.63511e-08	hypothetical protein conserved
TcCLB.508541.240	37.1735	177.339	2.25417	0.00619417	casein kinase putative
TcCLB.504835.29	60.3232	286.84	2.24946	4.85655e-12	hypothetical protein conserved
TcCLB.510105.210	239.335	1136.56	2.24757	7.35296e-18	mitochondrial ATP-dependent zinc metallopeptidase putativemetallo-peptidase clan MAE family M41 putative
TcCLB.506565.29	54.0633	256.494	2.2462	3.77758e-08	hypothetical protein conserved
TcCLB.506795.10	16.2403	77.0213	2.24568	0.00605677	RNA-binding protein putative
TcCLB.510841.10	5.8326	27.6575	2.24546	0.020688	mitotic centromere-associated kinesin MCAK pseudogene putative
TcCLB.509825.20	78.8194	372.336	2.23998	1.89834e-11	hypothetical protein conserved
TcCLB.511179.140	73.6004	346.688	2.23585	1.335e-12	hypothetical protein conserved
TcCLB.509377.20	113.539	534.413	2.23476	1.08583e-08	trans-sialidase Group VII putative
TcCLB.505007.10	46.6432	219.455	2.23418	0.00900368	RNA-binding protein putative
TcCLB.509965.40	81.2166	381.909	2.23338	8.22484e-12	ubiquitin hydrolase putativecysteine peptidase Clan CA family C19 putative
TcCLB.503955.110	39.8523	187.182	2.23171	6.22042e-10	protein kinase putative
TcCLB.506973.120	13.5632	63.5831	2.22895	0.000140824	trans-sialidase Group V putative
TcCLB.508831.150	48.0947	225.119	2.22674	5.71233e-16	hypothetical protein conserved
TcCLB.507711.110	258.653	1210.11	2.22605	2.20041e-16	procyclic form surface phosphoprotein putative
TcCLB.510773.120	71.1351	331.598	2.2208	1.41682e-13	hypothetical protein
TcCLB.509007.70	70.0505	326.531	2.22075	3.98893e-17	hypothetical protein conserved
TcCLB.506517.158	120.156	559.889	2.22024	8.55526e-09	hypothetical protein conserved
TcCLB.508555.20	75.6634	349.419	2.20729	1.21473e-05	hypothetical protein conserved
TcCLB.506863.80	44.4746	204.924	2.20403	6.54432e-10	serine%2Fthreonine protein phosphatase putative
TcCLB.509099.130	89.0835	409.041	2.19902	8.96385e-10	hypothetical protein conserved
TcCLB.506949.10	120.762	554.466	2.19893	0.00875768	DNA-directed rna polymerase I largest subunit putative
TcCLB.510879.10	56.0521	256.731	2.19542	1.23087e-05	serine%2Fthreonine-protein phosphatase 2A catalytic subunit putative
TcCLB.503419.10	53.1294	241.75	2.18593	3.44916e-06	hypothetical protein
TcCLB.509891.70	14.7445	67.0725	2.18555	0.0112835	hypothetical protein conserved pseudogene
TcCLB.506487.37	106.532	484.157	2.18419	0.00645935	hypothetical protein
TcCLB.503811.45	254.942	1157.28	2.1825	3.5114e-11	hypothetical protein conserved
TcCLB.511121.30	247.859	1121.01	2.1772	0.00585026	hypothetical protein
TcCLB.508165.40	12.0829	54.6021	2.17599	3.93239e-05	trans-sialidase pseudogene putative
TcCLB.506847.50	39.243	177.261	2.17536	0.000174526	trans-sialidase pseudogene putative
TcCLB.506401.140	32.7199	147.605	2.1735	7.60321e-11	hypothetical protein conserved
TcCLB.508277.100	111.13	501.087	2.17281	4.37215e-06	cAMP specific phosphodiesterase putative
TcCLB.509993.10	72.3166	325.044	2.16824	0.0140819	mucin TcMUCI putative
TcCLB.506563.130	305.024	1368.99	2.16612	2.2794e-08	calpain-like cysteine peptidase pseudogene putative
TcCLB.510297.20	118.76	531.265	2.16138	1.42236e-11	hypothetical protein conserved
TcCLB.506735.40	53.539	239.115	2.15904	1.10377e-09	hypothetical protein
TcCLB.511535.10	85.6672	382.595	2.159	1.50569e-09	hypothetical protein conserved
TcCLB.506211.114	95.4303	425.311	2.156	1.48095e-15	C-terminal motor kinesin putative
TcCLB.508215.3	43.7603	194.522	2.15224	4.29552e-06	protein kinase putative
TcCLB.504429.50	47.0441	208.744	2.14965	8.96166e-13	trans-sialidase pseudogene putative
TcCLB.504125.60	139.316	617.366	2.14777	1.59282e-06	MCAK-like kinesin putative
TcCLB.504213.90	38.3096	169.389	2.14456	7.24408e-06	inositol polyphosphate kinase-like protein putative
TcCLB.511071.40	391.966	1728.51	2.14073	0.000364186	amastin putative
TcCLB.508317.40	41.2082	181.216	2.13671	4.79088e-13	hypothetical protein conserved
TcCLB.505007.30	41.6596	183.172	2.13648	1.91381e-07	hypothetical protein conserved
TcCLB.508075.50	91.0052	398.567	2.1308	4.345e-08	hypothetical protein conserved
TcCLB.503575.50	154.022	674.279	2.13021	1.10805e-05	fatty acyl CoA synthetase putative
TcCLB.507735.20	23.8165	104.138	2.12847	0.000119849	hypothetical protein conserved
TcCLB.506755.60	46.9913	204.781	2.12362	2.40212e-09	hypothetical protein conserved
TcCLB.506757.90	23.6527	102.977	2.12225	0.000579951	trans-sialidase Group II putative
TcCLB.507511.30	108.587	471.144	2.11732	9.08859e-14	RNA guanylyltransferase putative
TcCLB.510609.60	14.4345	62.5326	2.11509	0.000497691	hypothetical protein conserved
TcCLB.504229.50	54.6584	236.601	2.11394	1.58454e-05	trans-sialidase pseudogene putative
TcCLB.511307.20	46.0103	199.04	2.11303	2.0991e-11	ubiquitin hydrolase putativecysteine peptidase Clan CA family C19 putative
TcCLB.510159.19	39.0187	168.627	2.1116	1.78113e-10	hypothetical protein conserved
TcCLB.510027.20	170.801	737.504	2.11034	5.87606e-12	transporter putative
TcCLB.506205.10	67.792	292.614	2.10981	0.000338104	hypothetical protein conserved
TcCLB.504147.250	35.7736	154.23	2.10811	1.52887e-13	hypothetical protein conserved
TcCLB.511803.10	105.592	451.462	2.0961	3.3043e-12	cullin 2 putative
TcCLB.510377.50	4.57755	19.5436	2.09405	0.0383214	trans-sialidase Group V putative
TcCLB.509805.80	234.151	998.198	2.09189	5.80262e-14	hypothetical protein conserved
TcCLB.506885.450	188.123	799.409	2.08726	2.10031e-07	MCAK-like kinesin putative
TcCLB.506825.160	72.0263	306.052	2.08718	1.35524e-08	hypothetical protein conserved
TcCLB.506743.60	16.9911	71.9923	2.08307	8.53276e-05	hypothetical protein conserved
TcCLB.509739.10	62.5981	265.128	2.0825	1.02143e-06	trans-sialidase Group II putative
TcCLB.504043.10	162.287	683.66	2.07473	8.22484e-12	hypothetical protein conserved
TcCLB.507711.100	473.799	1992.71	2.07239	1.31476e-05	procyclic form surface phosphoprotein putative
TcCLB.510061.20	84.5668	355.425	2.07138	0.000175849	hypothetical protein
TcCLB.475705.9	32.9135	138.033	2.06827	0.00852514	hypothetical protein conserved
TcCLB.506635.80	246.117	1031.71	2.06763	6.81611e-15	hydroxymethylglutaryl-CoA lyase putative3-hydroxy-3-methylglutarate-CoA lyase putative
TcCLB.510127.70	59.8611	250.032	2.06242	0.000875136	leucine-rich repeat protein 1 LRRP1 putative
TcCLB.510863.9	33.0962	138.042	2.06037	3.84327e-06	hypothetical protein
TcCLB.508385.30	55.4087	231.001	2.05971	8.74322e-06	CYC2-like cyclin putative
TcCLB.506529.260	81.3299	338.389	2.05682	3.25531e-11	chaperone DNAJ protein putative
TcCLB.506147.20	73.468	305.621	2.05655	8.17817e-07	hypothetical protein
TcCLB.509631.140	35.5119	147.385	2.05321	4.42748e-11	hypothetical protein conserved
TcCLB.503989.50	19.7047	81.7244	2.05223	9.51155e-10	hypothetical protein conserved
TcCLB.503881.10	98.4818	408.104	2.05101	7.61319e-11	kynureninase putative
TcCLB.506829.90	111.146	458.818	2.04547	0.000120997	hypothetical protein conserved
TcCLB.503697.30	34.5664	142.588	2.04442	1.32301e-06	hypothetical protein conserved
TcCLB.507277.20	51.1056	210.761	2.04406	0.00322082	hypothetical protein conserved
TcCLB.508571.10	44.5079	183.025	2.03991	3.10895e-06	hypothetical protein
TcCLB.509247.30	82.4656	338.703	2.03816	1.87156e-06	hypothetical protein conserved
TcCLB.423205.10	123.454	506.683	2.03712	2.85231e-05	trans-sialidase putative
TcCLB.506825.100	93.536	383.691	2.03635	4.55637e-12	hypothetical protein conserved
TcCLB.511677.20	30.6119	125.29	2.0331	0.0131036	trans-sialidase putative
TcCLB.511313.30	32.494	132.665	2.02954	1.10172e-07	formin putative
TcCLB.511737.40	111.175	453.896	2.02953	0.0496781	hypothetical protein conserved
TcCLB.503671.39	105.399	429.786	2.02776	6.23117e-09	dynamin putative
TcCLB.509265.90	58.3036	237.524	2.02642	0.00611468	trans-sialidase Group II putative
TcCLB.511363.10	61.7776	251.621	2.02609	1.54496e-05	hypothetical protein conserved
TcCLB.504425.110	59.9454	243.863	2.02435	5.56987e-12	permease-like protein putative
TcCLB.503975.20	70.913	287.158	2.01772	1.24554e-11	hypothetical protein
TcCLB.507479.20	52.6014	212.887	2.01691	2.20273e-09	trans-sialidase Group II putative
TcCLB.504153.90	30.7546	124.412	2.01624	0.00111749	Cytoplasmic dynein 2 heavy chain DYNC2H1 putativeCytoplasmic dynein 2 heavy chain DYNC2H2 putativedynein heavy chain pseudogene putative
TcCLB.508325.290	488.256	1970.29	2.0127	0.000126404	trans-sialidase pseudogene putative
TcCLB.509453.90	48.6141	196.077	2.01197	0.00230462	hypothetical protein conserved
TcCLB.504769.140	85.7147	345.474	2.01096	2.7322e-05	trans-sialidase Group VIII putative
TcCLB.503813.10	68.1281	274.256	2.0092	2.95576e-08	hypothetical protein conserved
TcCLB.510101.59	83.2163	332.216	1.99718	2.20204e-10	palmitoyl acyltransferase 7 putative
TcCLB.438923.10	85.691	342.086	1.99714	0.00782647	hypothetical protein
TcCLB.510381.60	103.985	414.729	1.99579	2.43623e-06	proliferator-activated receptor-interacting protein PRIP interacting protein PIMT putative
TcCLB.506289.70	71.2929	284.339	1.99578	1.0938e-10	hypothetical protein conserved
TcCLB.510057.20	174.915	696.784	1.99406	0.00306461	hypothetical protein conserved
TcCLB.504643.10	143.892	571.945	1.99089	5.08762e-11	kinesin pseudogene putative
TcCLB.506525.70	70.3052	278.644	1.98672	9.03349e-07	hypothetical protein conserved
TcCLB.509171.10	128.651	509.489	1.98558	2.10651e-05	hypothetical protein conserved
TcCLB.504643.30	367.358	1452.29	1.98308	2.44256e-11	ubiquitin carrier protein 4 putative
TcCLB.509631.120	79.4916	313.826	1.98109	6.0701e-09	trans-sialidase pseudogene putative
TcCLB.510861.50	29.1649	115.101	1.98059	0.00744349	hypothetical protein conserved
TcCLB.508229.60	12.69	50.0714	1.98029	6.2167e-05	trans-sialidase Group VII putative
TcCLB.504427.50	347.603	1366.48	1.97495	5.53217e-13	hypothetical protein conserved
TcCLB.504255.30	54.5747	214.434	1.97423	4.01725e-09	hypothetical protein conserved
TcCLB.506779.140	125.442	492.639	1.97351	4.19529e-12	hypothetical protein conserved
TcCLB.506755.190	45.1274	176.631	1.96866	2.25166e-07	hypothetical protein conserved
TcCLB.510243.20	105.246	410.596	1.96395	1.92782e-10	hypothetical protein conserved
TcCLB.504425.70	105.659	412.023	1.96331	1.41461e-05	hypothetical protein conserved
TcCLB.503493.40	53.7418	209.419	1.96228	4.86878e-07	hypothetical protein conserved
TcCLB.510607.70	3.86686	15.0602	1.9615	0.046652	trans-sialidase pseudogene putative
TcCLB.508225.4	37.4645	145.859	1.96097	0.0238883	trans-sialidase putative
TcCLB.507257.60	255.813	995.91	1.96093	3.86383e-14	fumarate hydratase putative
TcCLB.506733.80	82.6006	321.513	1.96066	3.96291e-11	hypothetical protein conserved
TcCLB.510251.19	48.746	189.641	1.95992	1.74678e-11	hypothetical protein conserved
TcCLB.508681.11	54.6707	211.845	1.95417	6.25778e-05	trans-sialidase pseudogene putative
TcCLB.482369.10	87.3687	338.105	1.95228	2.41898e-09	protein phosphatase 2A regulatory subunit putative
TcCLB.508777.40	46.7783	181.025	1.95228	1.41241e-10	leucine-rich repeat protein putative
TcCLB.509979.30	24.7251	95.6171	1.95129	0.00458139	hypothetical protein conserved
TcCLB.506211.140	261.609	1011.46	1.95096	1.9894e-13	hypothetical protein conserved
TcCLB.506397.10	49.9742	192.847	1.9482	3.28379e-08	trans-sialidase Group II putative
TcCLB.506493.70	54.13	208.831	1.94784	1.25193e-05	protein kinase putativeserine%2Fthreonine protein kinase putative
TcCLB.510231.10	70.1833	270.613	1.94703	3.47443e-05	protein kinase putativeeukaryotic translation initiation factor 2-alpha kinase precursor putative
TcCLB.503971.50	147.296	567.631	1.94623	9.85494e-11	hypothetical protein conserved
TcCLB.510125.20	49.3702	189.945	1.94387	1.09385e-08	trans-sialidase Group VIII putative
TcCLB.511621.110	109.37	420.036	1.9413	2.70134e-11	hypothetical protein
TcCLB.506755.140	31.2081	119.832	1.94102	2.08214e-05	hypothetical protein conserved
TcCLB.504125.70	39.2658	149.865	1.93232	1.13583e-06	hypothetical protein conserved
TcCLB.503795.10	71.5873	273.204	1.9322	1.0768e-07	hypothetical protein conserved
TcCLB.506659.39	50.3462	191.705	1.92894	2.16026e-05	protein phosphatase 2C putative
TcCLB.503833.20	165.695	630.891	1.92886	1.80623e-10	hypothetical protein conserved
TcCLB.506693.30	44.188	167.804	1.92505	0.00821224	RNA-binding protein 6 putative
TcCLB.510529.20	49.0707	186.286	1.92459	1.97686e-06	hypothetical protein conserved
TcCLB.509967.180	66.5367	251.934	1.92082	3.75871e-08	hypothetical protein conserved
TcCLB.509893.20	89.164	336.985	1.91815	0.0197968	hypothetical protein conserved
TcCLB.419469.30	84.6434	319.426	1.91601	2.70237e-08	hypothetical protein conserved
TcCLB.507993.280	46.9949	177.047	1.91355	3.61682e-08	hypothetical protein conserved
TcCLB.509965.429	76.8858	289.587	1.91321	0.00155861	hypothetical protein conserved
TcCLB.511127.390	30.1184	113.361	1.91221	1.8428e-06	hypothetical protein conserved
TcCLB.507875.70	24.8368	93.3281	1.90983	1.95751e-06	trans-sialidase Group VII putative
TcCLB.430061.9	32.4187	121.653	1.90788	0.000778047	hypothetical protein conserved
TcCLB.504143.10	313.263	1173.23	1.90503	4.22202e-06	hypothetical protein conserved
TcCLB.507683.30	63.2802	236.805	1.90387	2.47671e-06	hypothetical protein conserved
TcCLB.511365.50	29.6311	110.518	1.8991	0.00222829	hypothetical protein conserved pseudogene
TcCLB.509067.60	49.5051	184.116	1.89496	0.000191706	hypothetical protein conserved
TcCLB.507669.150	198.515	738.08	1.89453	1.07958e-07	glycosomal membrane protein putative
TcCLB.511127.230	46.4518	172.443	1.89231	7.6292e-06	hypothetical protein conserved
TcCLB.506885.210	32.3646	120.135	1.89216	3.10895e-06	trans-sialidase Group III putative
TcCLB.510073.80	40.4745	150.049	1.89034	3.23091e-08	hypothetical protein conserved
TcCLB.510759.200	72.7836	269.372	1.88791	0.000202848	hypothetical protein conserved
TcCLB.507099.40	35.8277	132.389	1.88564	0.000342668	hypothetical protein conserved
TcCLB.508997.20	37.0138	136.684	1.88471	1.73467e-11	phosphatidylinositol 3-kinase putative
TcCLB.503981.9	88.3787	325.977	1.883	9.00856e-06	hypothetical protein conserved pseudogene
TcCLB.506945.40	154.669	570.062	1.88194	1.39461e-07	hypothetical protein conserved
TcCLB.510055.160	136.08	500.744	1.87962	1.10522e-08	protein kinase putative
TcCLB.438059.10	99.1867	364.599	1.87809	0.00372456	serine%2Fthreonine-protein phosphatase PP1 alpha
TcCLB.506369.40	127.682	468.881	1.87666	0.00154279	hypothetical protein conserved
TcCLB.508989.90	95.9891	351.987	1.87458	3.47093e-07	hypothetical protein conserved
TcCLB.511217.100	61.9769	226.754	1.87133	7.3446e-11	hypothetical protein conserved
TcCLB.507885.10	35.7588	130.787	1.87085	0.0250803	RNA-binding protein putative
TcCLB.510407.70	148.601	543.251	1.87017	4.26779e-06	hypothetical protein
TcCLB.508317.70	128.086	467.809	1.86881	0.0268907	hypothetical protein
TcCLB.510297.40	29.4718	107.281	1.86398	0.0186534	hypothetical protein
TcCLB.506529.280	77.3217	281.444	1.8639	4.14965e-07	hypothetical protein conserved
TcCLB.510279.263	71.9919	261.726	1.86215	1.28885e-06	trans-sialidase pseudogene putative
TcCLB.507075.30	15.4355	56.0813	1.86127	0.00330216	trans-sialidase pseudogene putative
TcCLB.510603.40	202.209	734.507	1.86093	1.44621e-08	hypothetical protein conserved
TcCLB.510377.134	34.8438	126.478	1.85992	0.000209676	mucin-associated surface protein MASP putative
TcCLB.504203.50	92.916	336.241	1.85549	2.97554e-05	hypothetical protein conserved
TcCLB.507711.60	120.563	435.797	1.85387	2.15565e-11	hypothetical protein conserved
TcCLB.508347.159	52.9952	191.069	1.85016	0.0364353	mitotubule-associated protein Gb4 putative
TcCLB.511365.100	46.4582	167.252	1.84802	3.17942e-05	hypothetical protein conserved
TcCLB.511715.20	71.3542	255.744	1.84163	7.75115e-08	protein kinase putative
TcCLB.507829.19	86.4923	309.847	1.84091	0.000403177	vacuolar protein sorting complex subunit putative
TcCLB.509269.4	13.2387	47.3522	1.83867	1.21552e-05	Tb-291 membrane-associated protein-like putative
TcCLB.509589.30	165.676	591.919	1.83704	0.000109547	MCAK-like kinesin putative
TcCLB.510761.70	138.029	492.74	1.83586	4.26487e-11	ubiquitin hydrolase putativecysteine peptidase Clan CA family C19 putative
TcCLB.506605.10	58.8344	209.423	1.83169	1.19216e-09	hypothetical protein conserved
TcCLB.506777.110	58.6881	208.708	1.83035	1.22365e-10	hypothetical protein conserved
TcCLB.410961.10	46.1202	164.001	1.83023	0.0164749	phosphatidylinositol kinase related protein putative
TcCLB.506691.30	37.3623	132.858	1.83023	0.000946244	hypothetical protein conserved
TcCLB.508307.10	123.283	438.154	1.82946	2.36258e-08	hypothetical protein conserved
TcCLB.506181.70	51.9819	184.701	1.82911	2.12949e-10	hypothetical protein conserved
TcCLB.504341.10	52.6849	187.042	1.8279	6.60539e-09	trans-sialidase Group IV putative
TcCLB.506287.80	33.5024	118.385	1.82115	1.22648e-09	hypothetical protein conserved
TcCLB.508585.29	78.2299	276.273	1.8203	2.49985e-05	serine%2Fthreonine protein phosphatase putative
TcCLB.503865.20	54.7579	193.276	1.81952	4.09351e-12	hypothetical protein conserved
TcCLB.508277.10	112.968	398.064	1.81709	3.24711e-12	condensin subunit 1 putative
TcCLB.510073.75	96.7279	340.427	1.81534	4.55138e-05	hypothetical protein conserved
TcCLB.511127.300	50.7664	177.787	1.80821	1.94532e-05	hypothetical protein conserved
TcCLB.511001.60	85.2953	298.539	1.80738	8.21612e-10	protein kinase putative
TcCLB.507905.30	28.4705	99.6011	1.80669	2.84714e-07	trans-sialidase pseudogene putative
TcCLB.509551.60	31.8775	111.518	1.80666	0.0173893	hypothetical protein conserved
TcCLB.511215.60	102.942	360.048	1.80635	8.80622e-09	hypothetical protein conserved
TcCLB.503675.40	46.3057	161.891	1.80576	1.87678e-07	hypothetical protein conserved
TcCLB.503977.30	12.0411	42.0554	1.80433	0.0308321	mucin-associated surface protein MASP putative
TcCLB.508551.10	130.047	454.191	1.80427	1.46291e-05	target of rapamycin TOR kinase 1 putative
TcCLB.504133.30	124.153	433.551	1.80408	0.00441074	tyrosine protein kinase putative
TcCLB.506407.90	41.7434	145.732	1.8037	2.88658e-05	hypothetical protein conserved
TcCLB.511409.30	72.5186	253.1	1.80328	1.41241e-10	hypothetical protein conserved
TcCLB.507811.100	64.3344	224.528	1.80323	0.0107863	amino acid permease putative
TcCLB.511581.20	155.808	543.564	1.80268	0.00493906	fatty acyl CoA syntetase 1
TcCLB.503975.70	164.817	573.456	1.79882	1.40521e-08	hypothetical protein conserved
TcCLB.511215.20	36.6632	127.56	1.79877	0.00247875	hypothetical protein
TcCLB.506531.60	66.9875	232.981	1.79825	0.00607665	hypothetical protein conserved
TcCLB.509819.40	52.3765	181.993	1.79689	1.62863e-06	hypothetical protein conserved
TcCLB.507993.20	90.3488	313.613	1.79541	1.31455e-05	hypothetical protein conserved
TcCLB.510565.160	87.7956	304.26	1.79309	0.00360716	hypothetical protein conserved
TcCLB.509267.70	53.605	185.407	1.79026	1.98399e-09	hypothetical protein
TcCLB.503683.11	61.7558	213.583	1.79015	3.51782e-06	RNA-binding protein putative
TcCLB.510603.130	19.7807	68.2269	1.78624	5.06324e-06	hypothetical protein conserved
TcCLB.506779.110	168.68	581.255	1.78488	0.00248634	phopshatase putative
TcCLB.506933.10	64.2888	221.276	1.78321	0.00224447	hypothetical protein conserved
TcCLB.510307.10	92.0793	316.615	1.78178	6.79794e-06	surface protease GP63 putative
TcCLB.506529.490	74.6826	256.047	1.77756	5.33536e-10	hypothetical protein conserved
TcCLB.504427.140	117.321	401.761	1.77588	0.00884094	hypothetical protein conserved
TcCLB.511181.60	85.2406	291.801	1.77537	7.15578e-08	hypothetical protein conserved
TcCLB.507981.10	47.2357	161.689	1.77527	0.00204969	trans-sialidase pseudogene putative
TcCLB.510533.10	22.4112	76.4099	1.76954	0.0127769	Cytoplasmic dynein 1 heavy chain DYNC1H1 putative
TcCLB.511467.20	58.2913	198.705	1.76928	0.000260478	hypothetical protein conserved
TcCLB.511111.10	220.129	750.328	1.76917	9.68641e-13	translation initiation factor IF-2 putative
TcCLB.507143.40	88.1871	299.596	1.76438	1.54908e-09	hypothetical protein conserved
TcCLB.511001.70	94.8156	321.527	1.76174	7.42209e-10	phosphatidylinositol-4-phosphate 5-kinase-like putative
TcCLB.509633.50	19.3761	65.6948	1.7615	0.0119456	serine%2Fthreonine-protein phosphatase PP1 putative
TcCLB.507547.80	31.0295	105.108	1.76016	6.36427e-07	protein kinase putative
TcCLB.509591.20	303.265	1027.12	1.75995	0.0140819	phosphoprotein phosphatase putative
TcCLB.503501.50	47.0109	159.012	1.75806	2.03432e-05	trans-sialidase pseudogene putative
TcCLB.507011.140	172.795	583.768	1.75633	0.0300563	DNA-repair protein putative
TcCLB.508211.10	63.111	213.184	1.75613	6.56827e-08	oxysterol-binding protein putative
TcCLB.506717.30	7.2124	24.3553	1.75569	0.00144791	dispersed gene family protein 1 DGF-1 pseudogene putative
TcCLB.509843.20	53.4661	180.255	1.75334	4.04165e-05	trans-sialidase Group VII putative
TcCLB.507639.90	87.6483	295.324	1.7525	2.63175e-06	hypothetical protein conserved
TcCLB.511787.20	8.12611	27.3121	1.7489	0.0412277	trans-sialidase pseudogene putative
TcCLB.506885.354	88.4108	297.073	1.74852	0.000371009	hypothetical protein conserved
TcCLB.511733.120	83.1859	279.463	1.74825	1.35095e-05	hypothetical protein conserved
TcCLB.510349.40	41.081	137.929	1.74738	6.17255e-09	hypothetical protein conserved
TcCLB.447847.10	90.3859	303.29	1.74653	1.70745e-06	trans-sialidase pseudogene putative
TcCLB.424383.9	19.9143	66.7757	1.74552	0.00067364	trans-sialidase pseudogene putative
TcCLB.509669.20	51.6611	173.134	1.74474	2.29534e-09	subtilisin-like serine peptidase putativeserine peptidase clan SB family S8-like protein putative
TcCLB.510323.70	98.5247	330.175	1.74468	2.72687e-07	hypothetical protein conserved
TcCLB.506637.70	162.252	543.713	1.74461	2.29955e-08	hypothetical protein conserved
TcCLB.509143.10	68.8173	230.589	1.74448	6.05339e-10	hypothetical protein conserved
TcCLB.507611.70	33.3182	111.639	1.74446	3.02324e-05	trans-sialidase pseudogene putative
TcCLB.503697.140	241.717	807.482	1.74011	6.78984e-06	hypothetical protein
TcCLB.506633.20	55.3274	184.403	1.7368	0.000183816	hypothetical protein conserved
TcCLB.507711.90	593.713	1975.5	1.73438	1.97346e-11	procyclic form surface phosphoprotein putative
TcCLB.504427.10	156.832	521.816	1.73432	3.20434e-06	trypanothione synthetase putative
TcCLB.506735.80	111.888	371.973	1.73314	1.3166e-06	hypothetical protein conserved
TcCLB.511577.120	573.608	1906.64	1.73289	0.000112201	hypothetical protein conserved
TcCLB.506505.10	56.2646	186.827	1.7314	5.75375e-06	hypothetical protein conserved
TcCLB.506567.80	58.3832	193.643	1.72977	0.00121738	hypothetical protein
TcCLB.511555.110	29.9141	98.8714	1.72473	9.70806e-05	hypothetical protein conserved
TcCLB.506775.160	92.513	305.481	1.72335	3.50968e-07	hypothetical protein conserved
TcCLB.505789.10	371.106	1224.66	1.72248	4.4449e-11	hypothetical protein conserved
TcCLB.508811.30	76.883	253.592	1.72178	9.82675e-11	hypothetical protein conserved
TcCLB.504625.50	372.487	1225.65	1.71828	2.33974e-09	dual specificity protein phosphatase or MAP kinase phosphatase putative
TcCLB.504427.260	134.43	442.294	1.71815	2.04876e-08	kinesin putative
TcCLB.503643.20	86.7687	285.424	1.71786	7.10506e-05	hypothetical protein conserved
TcCLB.507083.100	177.08	582.265	1.71728	5.13408e-11	hypothetical protein conserved
TcCLB.506565.4	84.6718	278.01	1.71518	0.0122246	RNA-binding protein putative
TcCLB.511679.10	201.329	660.635	1.7143	0.0365601	mucin TcSMUGS putative
TcCLB.511353.20	125.783	411.083	1.70849	0.0225443	hypothetical protein conserved
TcCLB.506677.30	413.313	1350.4	1.70808	6.18065e-09	hypothetical protein conserved
TcCLB.506457.50	113.626	370.852	1.70655	4.6687e-07	serine%2Fthreonine protein kinase putative
TcCLB.508723.70	45.6989	148.757	1.70273	0.0146987	hypothetical protein conserved
TcCLB.509007.80	128.648	417.201	1.69731	0.00838722	hypothetical protein conserved
TcCLB.504147.190	55.0876	178.629	1.69717	2.32911e-05	hypothetical protein conserved
TcCLB.506357.199	156.541	507.525	1.69694	3.03628e-08	hypothetical protein conserved
TcCLB.510317.40	121.495	393.628	1.69594	2.79003e-09	hypothetical protein conserved
TcCLB.506753.50	139.283	451.209	1.69578	3.08675e-09	hypothetical protein conserved
TcCLB.503489.10	73.8545	239.191	1.69541	0.0123513	zinc carboxypeptidase putativemetallo-peptidase Clan MC Family M14 putative
TcCLB.510877.90	174.412	563.592	1.69215	0.00787608	hypothetical protein conserved
TcCLB.422843.10	91.3798	295.076	1.69114	7.63511e-06	trans-sialidase pseudogene putative
TcCLB.511365.4	19.4761	62.8854	1.69102	0.0450104	hypothetical protein conserved
TcCLB.511001.130	44.4615	143.418	1.6896	9.9771e-07	hypothetical protein conserved
TcCLB.511731.50	158.94	512.618	1.6894	1.91955e-07	ATP-dependent RNA helicase putative
TcCLB.508041.10	371.146	1195.91	1.68805	2.88638e-08	S-phase kinase-associated protein putativeSkp1 family protein putativecyclin A%2FCDK2-associated protein putative
TcCLB.506503.90	37.6989	121.344	1.68651	3.14615e-07	kinesin putative
TcCLB.509959.60	40.7899	131.125	1.68466	3.37895e-06	trans-sialidase pseudogene putative
TcCLB.506825.230	53.8893	173.141	1.68388	3.63527e-07	hypothetical protein conserved
TcCLB.505983.40	19.7496	63.4091	1.68286	0.0277353	hypothetical protein conserved
TcCLB.503667.10	72.667	233.161	1.68195	5.3527e-05	trans-sialidase putative
TcCLB.508903.10	17.8828	57.3076	1.68015	5.95582e-05	trans-sialidase pseudogene putative
TcCLB.510431.140	238.44	764.079	1.6801	7.39535e-09	protein kinase putative
TcCLB.506465.50	53.2846	170.584	1.67869	1.96348e-05	serine%2Fthreonine protein phosphatase-like protein putative
TcCLB.507807.10	71.724	229.532	1.67817	0.000420902	hypothetical protein conserved
TcCLB.508179.60	92.3348	294.337	1.67252	1.18419e-09	protein kinase putative
TcCLB.504137.50	103.959	330.906	1.6704	0.00054581	hypothetical protein conserved
TcCLB.506513.150	139.742	444.775	1.67031	7.28845e-06	hypothetical protein conserved
TcCLB.433273.10	81.6216	259.725	1.66996	0.00518709	dynein heavy chain putative
TcCLB.508089.20	52.467	166.923	1.6697	0.00110011	UDP-glucoronosyl and UDP-glucosyl transferase putative
TcCLB.506345.90	69.878	222.095	1.66827	0.000163407	trans-sialidase Group II putative
TcCLB.506717.80	54.2232	172.275	1.66773	2.271e-07	trans-sialidase Group VIII putative
TcCLB.508831.220	90.5126	287.098	1.66535	2.07831e-05	trans-sialidase pseudogene putative
TcCLB.506269.40	11.7895	37.2434	1.65949	0.0277562	mucin-associated surface protein MASP putative
TcCLB.506937.40	63.5918	200.155	1.6542	0.00108208	dynein heavy chain putative
TcCLB.503937.40	21.2064	66.6954	1.65309	0.00332957	trans-sialidase pseudogene putative
TcCLB.420293.20	175.684	552.432	1.65281	5.45536e-09	trans-sialidase Group II putative
TcCLB.503551.20	111.582	350.616	1.65178	1.01967e-08	hypothetical protein conserved
TcCLB.510005.50	7.02949	22.068	1.65047	0.00251497	dispersed gene family protein 1 DGF-1 putative
TcCLB.506925.100	191.751	601.341	1.64895	2.02345e-07	hypothetical protein conserved
TcCLB.510513.70	68.5275	214.9	1.64891	1.87623e-07	hypothetical protein conserved
TcCLB.507555.50	33.9521	106.107	1.64394	1.40412e-05	trans-sialidase Group VIII putative
TcCLB.511559.70	44.1394	137.596	1.6403	2.21808e-06	phospholipid transporting ATPase-like protein pseudogene putative
TcCLB.503971.5	55.1569	171.868	1.63969	0.0373313	hypothetical protein conserved
TcCLB.508469.59	183.162	570.567	1.63928	0.0144771	helicase putative
TcCLB.506251.100	122.189	380.558	1.639	0.0106791	PolyA-specific ribonuclease PARN putative
TcCLB.508949.50	74.91	233.215	1.63843	0.000515306	protein kinase putative
TcCLB.506529.590	114.421	355.019	1.63355	3.28748e-05	hypothetical protein conserved
TcCLB.420293.50	112.522	348.516	1.63102	0.00102593	trans-sialidase pseudogene putative
TcCLB.509979.40	30.1055	92.7368	1.62312	8.73196e-08	hypothetical protein conserved
TcCLB.510609.100	46.2314	142.324	1.62223	2.06279e-05	hypothetical protein conserved
TcCLB.510769.110	231.924	713.49	1.62124	1.64666e-07	hypothetical protein conserved
TcCLB.506895.20	182.882	562.447	1.6208	3.74401e-08	hypothetical protein conserved
TcCLB.507809.100	70.2841	216.056	1.62013	1.07958e-07	hypothetical protein conserved
TcCLB.511797.110	24.199	74.3309	1.61902	0.000290904	trans-sialidase Group V putative
TcCLB.510275.255	1412.12	4336.33	1.61861	8.72e-10	hypothetical protein
TcCLB.509441.10	46.6224	142.823	1.61513	0.00264873	hypothetical protein conserved
TcCLB.511337.4	93.5214	286.059	1.61295	0.00096104	hypothetical protein conserved
TcCLB.511753.30	75.4281	230.497	1.61157	2.16485e-08	kinesin putative
TcCLB.429185.31	25.064	76.533	1.61047	0.0137931	trans-sialidase pseudogene putative
TcCLB.510345.40	113.07	344.665	1.60798	6.00147e-09	hypothetical protein conserved
TcCLB.506531.9	28.9875	88.3507	1.60781	0.000229732	hypothetical protein
TcCLB.509171.100	63.7142	193.895	1.60559	9.41076e-07	hypothetical protein conserved
TcCLB.510149.40	179.195	543.135	1.59978	0.0415577	hypothetical protein conserved
TcCLB.506357.80	67.1507	203.407	1.5989	3.15644e-09	hypothetical protein conserved
TcCLB.510101.270	173.454	525.018	1.59781	4.71644e-05	hypothetical protein conserved
TcCLB.506659.10	212.816	644.04	1.59754	5.51687e-07	immunodominant antigen putativetc40 antigen-like putative
TcCLB.506951.80	18.831	56.8695	1.59455	0.0133322	trans-sialidase Group V putative
TcCLB.509737.9	57.2494	172.864	1.5943	0.00888042	trans-sialidase putative
TcCLB.509625.10	87.2996	263.591	1.59426	0.000134982	RNA helicase putative
TcCLB.504431.10	140.347	423.66	1.59391	4.21786e-07	hypothetical protein conserved
TcCLB.511589.110	211.78	639.04	1.59334	1.72431e-07	hypothetical protein conserved
TcCLB.507275.20	70.8553	213.416	1.59072	6.13196e-06	hypothetical protein conserved
TcCLB.506221.70	287.939	866.255	1.58903	6.39193e-09	hypothetical protein conserved
TcCLB.511217.50	64.3197	193.442	1.58856	4.25848e-08	hypothetical protein conserved
TcCLB.506757.120	69.5452	208.888	1.58671	5.62549e-06	trans-sialidase Group V putative
TcCLB.510013.170	63.007	189.216	1.58645	0.00296451	mucin-associated surface protein MASP putative
TcCLB.511467.50	104.146	312.713	1.58624	0.000590303	hypothetical protein conserved
TcCLB.507809.80	56.1841	168.662	1.5859	5.69351e-07	hypothetical protein conserved
TcCLB.507737.20	44.2962	132.956	1.5857	1.80471e-06	hypothetical protein conserved
TcCLB.510089.80	106.291	319.025	1.58565	1.11417e-06	protein kinase putative
TcCLB.507993.80	64.1074	192.115	1.58341	7.9591e-05	glycogen synthase kinase 3 putative
TcCLB.509203.20	139.333	416.508	1.57981	7.40144e-09	cyclin dependent kinase-binding protein putative
TcCLB.506961.150	29.2246	87.3008	1.57881	0.00040768	trans-sialidase Group VIII putative
TcCLB.507257.50	44.8811	133.997	1.57802	7.88581e-06	hypothetical protein conserved
TcCLB.509921.20	28.1667	83.9288	1.57517	0.00170985	trans-sialidase pseudogene putative
TcCLB.511715.90	170.511	507.952	1.57482	0.0158284	hypothetical protein conserved
TcCLB.509127.10	180.633	537.969	1.57446	5.13506e-08	ATP-dependent Clp protease subunit heat shock protein 78 pseudogene putative HSP78
TcCLB.510851.40	11.0461	32.8896	1.57409	0.0238483	trans-sialidase pseudogene putative
TcCLB.509599.50	121.054	359.83	1.57167	3.83444e-07	hypothetical protein conserved
TcCLB.511467.16	187.653	555.854	1.56664	4.74996e-06	hypothetical protein conserved
TcCLB.503841.20	221.788	656.745	1.56615	6.48308e-08	hypothetical protein conserved
TcCLB.507083.20	14.4685	42.8323	1.56579	4.06256e-07	dispersed gene family protein 1 DGF-1 putative
TcCLB.509769.148	77.716	229.92	1.56485	0.000945733	dynein heavy chain putative
TcCLB.464807.20	89.1433	263.688	1.56463	1.09504e-05	hypothetical protein conserved
TcCLB.506401.370	47.7948	141.377	1.56462	0.0149703	hypothetical protein conserved
TcCLB.506717.20	41.9225	123.997	1.56451	0.00703291	receptor-type adenylate cyclase putative
TcCLB.510515.20	46.2719	136.772	1.56356	0.000138506	hypothetical protein conserved pseudogenehypothetical protein conserved frameshift
TcCLB.508779.20	133.34	394.09	1.56342	1.58774e-06	hypothetical protein conserved
TcCLB.507213.40	73.0065	215.437	1.56117	4.49658e-06	trans-sialidase Group II putative
TcCLB.507809.90	137.773	406.445	1.56076	0.0049652	hypothetical protein conserved
TcCLB.508489.30	113.919	335.651	1.55896	3.86934e-06	hypothetical protein conserved
TcCLB.510737.60	210.509	619.41	1.55701	2.65139e-07	hypothetical protein conserved
TcCLB.503479.40	51.0757	150.065	1.55488	0.005804	hypothetical protein conserved
TcCLB.503627.20	66.3056	194.525	1.55275	7.99225e-09	protein kinase putative
TcCLB.511071.130	58.3142	171.061	1.55259	0.00918127	basal body component putative
TcCLB.401473.9	52.3379	153.495	1.55226	0.00196364	DNA-directed rna polymerase I largest subunit putative
TcCLB.506401.110	65.4985	191.984	1.55145	3.18614e-07	protein kinase putative
TcCLB.506227.150	203.565	596.358	1.55069	4.12411e-06	protein kinase A regulatory subunit putative
TcCLB.508213.9	67.4335	197.36	1.54929	2.0842e-05	regulator of chromosome condensation putative
TcCLB.504057.170	86.8629	254.154	1.54889	9.93803e-06	protein kinase putative
TcCLB.511867.130	68.851	201.173	1.54689	3.42881e-06	hypothetical protein conserved
TcCLB.510075.30	39.7073	115.95	1.54602	0.0139193	hypothetical protein conserved
TcCLB.508277.401	102.811	299.731	1.54368	1.62986e-05	magnesium and cobalt transport protein putative
TcCLB.507941.70	81.6232	237.884	1.5432	0.00246025	hypothetical protein conserved
TcCLB.503893.140	93.1858	271.53	1.54293	3.70067e-07	hypothetical protein conserved
TcCLB.509393.50	66.6094	193.6	1.53928	8.11187e-07	hypothetical protein conserved
TcCLB.506605.170	62.8416	182.604	1.53892	0.00052508	inosine-guanine nucleoside hydrolase putative IG-NH
TcCLB.509825.7	50.3532	146.166	1.53746	0.000846373	hypothetical protein conserved
TcCLB.506481.39	25.6297	74.3097	1.53573	0.000248744	hypothetical protein conserved
TcCLB.507883.10	45.3438	131.459	1.53564	0.000840928	glucose-6-phosphate 1-dehydrogenase pseudogene putativeglucose-6-phosphate 1-dehydrogenase putative frameshift
TcCLB.509455.9	32.0049	92.7381	1.53487	0.000907548	hypothetical protein conserved
TcCLB.511047.20	50.2907	145.678	1.53442	0.00321246	mucin-like glycoprotein putative
TcCLB.506211.60	191.049	553.269	1.53404	3.4836e-05	RNA-binding protein putative
TcCLB.503975.50	164.469	475.613	1.53197	4.79853e-07	hypothetical protein conserved
TcCLB.506401.230	123.44	356.879	1.53163	1.10611e-08	hypothetical protein conserved
TcCLB.503449.30	329.47	950.926	1.52918	7.00548e-10	clathrin coat assembly protein putative
TcCLB.510241.90	147.395	424.524	1.52616	2.53903e-07	hypothetical protein conserved
TcCLB.508387.30	130.208	374.763	1.52516	0.0221535	hypothetical protein conserved
TcCLB.511445.160	313.068	900.442	1.52416	1.73652e-09	copper-transporting ATPase-like protein putative
TcCLB.506763.210	82.5765	237.404	1.52354	0.00572296	hypothetical protein
TcCLB.506949.30	38.6992	111.255	1.52349	1.01572e-05	hypothetical protein conserved
TcCLB.466965.10	62.9304	180.813	1.52267	0.00428789	trans-sialidase pseudogene putative
TcCLB.506925.210	190.371	546.916	1.5225	0.000650883	hypothetical protein conserved
TcCLB.506697.80	226.21	649.238	1.52109	7.84403e-07	hypothetical protein conserved
TcCLB.508831.140	138.953	398.75	1.52089	1.11094e-06	surface antigen 2 CA-2 putative
TcCLB.510145.10	137.738	394.125	1.51673	1.49e-05	hypothetical protein conserved
TcCLB.507711.250	45.3681	129.793	1.51647	0.00647845	hypothetical protein conserved
TcCLB.508157.40	592.782	1695.48	1.51612	3.38734e-06	hypothetical protein
TcCLB.511543.30	194.323	555.774	1.51604	9.90905e-08	amino acid transporter putativeamino acid permease putative
TcCLB.503449.40	148.401	424.217	1.5153	2.48573e-08	hypothetical protein conserved
TcCLB.503969.20	189.166	539.736	1.5126	8.14118e-07	hypothetical protein conserved
TcCLB.511305.20	33.2795	94.9029	1.51182	6.79794e-06	hypothetical protein conserved
TcCLB.511751.110	111.82	318.765	1.51132	2.67807e-05	hypothetical protein conserved
TcCLB.510313.20	104.601	297.628	1.50862	0.00147617	hypothetical protein conserved
TcCLB.507603.90	73.4828	209.046	1.50834	0.000297064	hypothetical protein
TcCLB.508777.10	63.7396	181.026	1.50593	0.00107325	hypothetical protein conserved
TcCLB.506773.10	41.7047	118.379	1.50513	0.00161563	hypothetical protein conserved
TcCLB.511217.30	72.742	206.44	1.50486	1.10871e-05	diacylglycerol kinase putative
TcCLB.508569.120	134.37	381.219	1.50441	7.75297e-05	hypothetical protein conserved
TcCLB.509455.130	202.949	574.821	1.502	8.08545e-08	hypothetical protein conserved
TcCLB.509451.50	41.2228	116.545	1.49937	0.000518574	hypothetical protein conserved
TcCLB.506181.140	84.6449	239.067	1.49792	0.000156412	hypothetical protein
TcCLB.508831.10	316.767	892.286	1.49408	0.00105494	hypothetical protein conserved
TcCLB.511705.10	75.2348	211.758	1.49295	1.23585e-06	receptor-type adenylate cyclase putative
TcCLB.507079.30	39.6893	111.695	1.49274	0.013883	multidrug resistance protein E putative
TcCLB.509599.180	183.209	515.327	1.492	2.59752e-06	hypothetical protein conserved
TcCLB.511407.50	52.0231	145.969	1.48844	1.4455e-06	hypothetical protein conserved
TcCLB.508755.11	87.7451	246.131	1.48804	1.30409e-05	trans-sialidase pseudogene putative
TcCLB.503803.20	35.7494	100.133	1.48593	0.0402313	hypothetical protein conserved
TcCLB.507811.20	88.4981	247.873	1.48588	0.00322418	delta-adaptin putativeadaptor complex protein AP-3 delta subunit 1 putative
TcCLB.462617.10	66.5462	186.288	1.48511	0.0296032	dynein heavy chain pseudogene putative
TcCLB.511621.60	50.6568	141.768	1.48471	0.000178735	dolichyl-P-Man%3AGDP-Man7GlcNAc2-PP-dolichyl alpha-16-mannosyltransferase putative
TcCLB.511395.60	84.046	235.196	1.48461	4.71644e-05	serine%2Fthreonine protein kinase putative
TcCLB.511875.20	44.6188	124.777	1.48362	0.000198028	trans-sialidase Group VII putative
TcCLB.506733.30	262.201	731.936	1.48104	1.34898e-07	hypothetical protein conserved
TcCLB.504073.20	60.4037	168.589	1.4808	0.00524448	hypothetical protein conserved
TcCLB.511737.90	807.06	2249.36	1.47877	4.65404e-08	hypothetical protein conserved
TcCLB.507813.10	114.158	317.718	1.47671	0.00012494	structural maintenance of chromosome 3 protein putative
TcCLB.511577.110	168.284	467.741	1.47481	2.95043e-06	exopolyphosphatase
TcCLB.511433.10	57.3988	159.381	1.47339	4.63562e-05	hypothetical protein conserved
TcCLB.509805.70	96.7712	268.658	1.47312	3.93426e-07	hypothetical protein conserved
TcCLB.508205.30	264.148	732.212	1.47091	1.28214e-06	protein kinase putative
TcCLB.503985.20	23.4619	65.0175	1.47051	0.0301795	retrotransposon hot spot protein RHS pseudogene putative
TcCLB.504033.170	154.42	427.707	1.46976	1.6195e-05	tyrosine phosphatase putative
TcCLB.503525.4	142.155	393.717	1.4697	1.76712e-06	hypothetical protein conserved
TcCLB.507639.10	171.447	474.459	1.46852	0.000309618	poly-zinc finger protein 2 putative
TcCLB.506797.40	51.0646	141.281	1.46817	6.19364e-05	hypothetical protein conserved
TcCLB.509167.200	201.781	556.713	1.46414	1.56928e-07	hypothetical protein conserved
TcCLB.507559.110	27.0319	74.526	1.46308	0.011695	surface protease GP63 putative
TcCLB.504881.30	71.1835	196.1	1.46197	8.90214e-08	hypothetical protein conserved
TcCLB.508369.40	219.032	603.242	1.4616	5.14581e-07	serine%2Fthreonine-protein kinase A pseudogene putativeprotein kinase putative
TcCLB.510181.69	160.57	441.857	1.46038	1.4595e-05	hypothetical protein conserved
TcCLB.506227.100	228.647	628.099	1.45787	0.000398881	hypothetical protein conserved
TcCLB.509815.20	13.9875	38.3685	1.45578	0.0294236	trans-sialidase pseudogene putative
TcCLB.436535.19	552.511	1514.36	1.45464	0.00936666	Glucose-6-phosphate dehydrogenase putative
TcCLB.509543.30	83.9249	229.762	1.45297	0.00019381	hypothetical protein
TcCLB.511109.70	58.7224	160.581	1.45132	2.04928e-05	hypothetical protein conserved
TcCLB.506513.180	125.743	343.342	1.44917	4.23641e-07	hypothetical protein conserved
TcCLB.510877.80	84.2168	229.906	1.44886	3.70619e-07	phospholipid-transporting ATPase-like protein putative
TcCLB.508347.40	63.7575	173.76	1.44643	8.89274e-07	hypothetical protein conserved
TcCLB.510847.10	41.3289	112.579	1.44571	0.000114948	trans-sialidase Group VIII putative
TcCLB.506775.100	66.2443	180.366	1.44506	2.99717e-06	DNA repair and recombination helicase protein PIF2 putative
TcCLB.511751.70	63.9031	173.734	1.44292	0.000417583	hypothetical protein conserved
TcCLB.506227.250	54.226	147.101	1.43975	0.000843466	hypothetical protein conserved
TcCLB.511179.130	345.533	937.265	1.43963	1.78469e-05	hypothetical protein conserved
TcCLB.511435.40	70.6896	191.726	1.43948	0.00189971	hypothetical protein conserved
TcCLB.504047.60	127.172	344.456	1.43753	0.0116606	protein kinase putative
TcCLB.504137.10	230.799	624.325	1.43566	3.49967e-05	isoleucyl-tRNA synthetase putative
TcCLB.506945.50	261.567	706.318	1.43314	5.49053e-08	hypothetical protein conserved
TcCLB.510609.30	173.446	467.721	1.43116	6.60595e-06	GTPase putative
TcCLB.504213.40	134.73	363.23	1.43081	0.000141056	hypothetical protein conserved
TcCLB.507511.40	366.118	980.703	1.42151	1.79462e-07	hypothetical protein conserved
TcCLB.508165.430	23.1975	62.1077	1.4208	0.0380984	trans-sialidase putative
TcCLB.511731.74	537.469	1438.33	1.42015	7.58128e-06	hypothetical protein conserved
TcCLB.509927.10	40.1887	107.479	1.41919	0.00640601	trans-sialidase putative
TcCLB.505229.10	85.8936	229.571	1.41832	0.000124586	hypothetical protein conserved
TcCLB.511543.10	112.755	301.225	1.41765	0.00039132	hypothetical protein conserved
TcCLB.511441.10	37.4582	100.006	1.41673	0.0393756	calpain cysteine peptidase putativecysteine peptidase Clan CA family C2 putative
TcCLB.503571.10	89.6626	239.055	1.41476	6.279e-06	flagellum-adhesion glycoprotein putative
TcCLB.506769.4	20.8374	55.5107	1.41359	0.0296386	mucin-associated surface protein MASP pseudogene putative
TcCLB.509801.20	153.476	408.648	1.41285	3.05175e-06	hypothetical protein conserved
TcCLB.508647.50	77.298	205.671	1.41183	2.41236e-06	hypothetical protein conserved pseudogene
TcCLB.511627.100	333.679	886.817	1.41018	1.22451e-06	TPR-repeat protein putative
TcCLB.509099.20	122.908	326.478	1.40941	8.2403e-07	hypothetical protein conserved
TcCLB.507875.220	50.9237	135.107	1.40769	0.000393595	trans-sialidase Group II putative
TcCLB.511529.59	254.295	674.324	1.40694	3.95526e-06	hypothetical protein
TcCLB.508137.40	64.4307	170.813	1.4066	0.00428847	hypothetical protein conserved
TcCLB.511571.20	66.0483	174.648	1.40286	0.0165331	hypothetical protein conserved
TcCLB.510323.10	192.654	509.318	1.40256	4.93044e-05	protein kinase putative
TcCLB.510553.20	43.1693	114.031	1.40135	0.0122789	trans-sialidase pseudogene putative
TcCLB.503449.20	385.731	1018.76	1.40115	7.98176e-06	copper homeostasis protein putative
TcCLB.511867.10	146.493	386.859	1.40098	0.00925725	hypothetical protein conserved
TcCLB.508973.60	117.078	309.095	1.40058	9.49559e-05	hypothetical protein conserved
TcCLB.509979.130	65.9079	173.907	1.39979	1.90345e-06	hypothetical protein conserved
TcCLB.506945.30	206.173	542.271	1.39516	6.80565e-05	CAS%2FCSE%2Fimportin domain protein putative
TcCLB.510089.170	141.744	372.778	1.39503	7.83873e-05	casein kinase I putative
TcCLB.510749.40	74.3035	195.102	1.39273	0.00144791	ubiquitin hydrolase putativecysteine peptidase Clan CA family C19 putative
TcCLB.508387.50	80.1434	210.275	1.39162	1.96884e-06	hypothetical protein conserved
TcCLB.450061.10	65.2261	171.132	1.39159	0.000636764	hypothetical protein conserved
TcCLB.509199.40	75.4803	197.922	1.39076	0.000152062	hypothetical protein conserved
TcCLB.504153.100	82.655	216.726	1.3907	8.62935e-05	hypothetical protein conserved
TcCLB.507011.230	113.517	297.638	1.39065	0.00100689	hypothetical protein conserved pseudogene
TcCLB.504111.10	86.8949	227.463	1.38829	4.12885e-06	hypothetical protein conserved
TcCLB.509781.10	134.31	349.55	1.37993	6.00237e-05	hypothetical protein conserved
TcCLB.508391.10	2.3942	6.23064	1.37984	0.048535	dispersed gene family protein 1 DGF-1 putative
TcCLB.506363.10	234.576	610.299	1.37946	5.4227e-05	hypothetical protein
TcCLB.506623.20	50.0585	130.173	1.37874	7.64121e-05	trans-sialidase pseudogene putative
TcCLB.505983.30	203.767	529.432	1.37753	2.12263e-05	hypothetical protein conserved
TcCLB.503665.40	45.5458	118.338	1.37752	0.00130891	surface protease GP63 pseudogene putative
TcCLB.508465.30	101.569	263.764	1.37679	0.000199295	hypothetical protein conserved
TcCLB.506941.194	48.0097	124.511	1.37487	0.00780426	hypothetical protein conserved
TcCLB.506363.20	433.504	1124.03	1.37457	1.8954e-07	hypothetical protein conserved
TcCLB.503595.10	182.984	473.983	1.37312	0.00156106	hypothetical protein conserved
TcCLB.506465.10	103.74	268.377	1.37129	0.000524876	hypothetical protein conserved
TcCLB.510611.30	79.4497	205.517	1.37115	5.10221e-05	kinesin putative
TcCLB.511571.40	192.699	497.687	1.36889	9.66948e-05	hypothetical protein conserved
TcCLB.480975.10	152.301	393.219	1.36841	9.4814e-05	hypothetical protein conserved
TcCLB.511537.30	95.6952	246.771	1.36666	1.14229e-06	hypothetical protein conserved
TcCLB.506847.70	147.815	379.702	1.36108	0.000174309	hypothetical protein conserved
TcCLB.504033.180	106.045	272.224	1.36013	0.0253083	hypothetical protein conserved
TcCLB.510759.100	139.456	357.851	1.35955	7.08688e-05	hypothetical protein conserved
TcCLB.508163.170	31.9818	81.9924	1.35824	0.00534402	trans-sialidase pseudogene putative
TcCLB.511409.50	298.522	764.749	1.35715	0.0002144	hypothetical protein conserved
TcCLB.506525.162	137.018	350.897	1.35669	0.00950908	hypothetical protein conserved
TcCLB.508977.10	13.9669	35.7544	1.35611	0.0235245	trans-sialidase Group V putative
TcCLB.507603.180	64.1655	164.094	1.35465	3.83295e-06	ubiquitin hydrolase putativecysteine peptidase Clan CA family C19 putative
TcCLB.478711.10	106.146	271.335	1.35402	0.0389474	trans-sialidase pseudogene putative
TcCLB.503571.19	165.164	421.796	1.35264	4.62208e-05	hypothetical protein conserved
TcCLB.506885.200	169.88	433.157	1.35037	1.43555e-07	hypothetical protein conserved
TcCLB.510297.50	142.061	361.768	1.34856	8.11283e-06	hypothetical protein conserved
TcCLB.506825.10	48.0098	122.215	1.34803	0.0115084	RNA-binding protein putative
TcCLB.510279.290	3.46493	8.81966	1.3479	0.0251508	dispersed gene family protein 1 DGF-1 pseudogene putative
TcCLB.511593.40	14.6665	37.3123	1.34712	0.0186182	trans-sialidase pseudogene putative
TcCLB.468941.9	94.8991	241.328	1.34653	0.000544063	ATP-dependent DEAD%2FH RNA helicase putative
TcCLB.506341.50	28.1733	71.6173	1.34598	0.0065017	trans-sialidase Group VIII putative
TcCLB.506925.140	136.926	347.914	1.34533	3.07746e-06	DNA repair protein putative
TcCLB.506797.10	157.908	401.073	1.34478	1.06034e-05	hypothetical protein conserved
TcCLB.509267.20	75.3194	191.212	1.34408	1.98e-05	hypothetical protein
TcCLB.420495.10	117.104	297.182	1.34356	5.44872e-05	hypothetical protein conserved pseudogene
TcCLB.509167.190	79.3004	200.86	1.34079	7.72809e-07	protein kinase-like protein putative
TcCLB.504057.130	112.503	284.744	1.3397	1.00676e-05	hypothetical protein conserved
TcCLB.506655.7	51.2448	129.7	1.3397	0.0309157	phospholipid-transporting ATPase putative
TcCLB.506599.50	37.2296	94.1939	1.33918	0.0232663	mucin-associated surface protein MASP putative
TcCLB.511075.40	219.741	555.92	1.33907	0.0105775	cullin putative
TcCLB.509819.10	41.9892	106.011	1.33612	0.00861214	hypothetical protein conserved
TcCLB.509245.20	157.345	397.194	1.33591	0.000517351	hypothetical protein conserved
TcCLB.507669.110	108.218	273.102	1.3355	0.000712038	hypothetical protein conserved
TcCLB.503485.20	157.742	397.917	1.3349	9.47833e-05	hypothetical protein conserved pseudogene
TcCLB.506799.20	30.0901	75.8926	1.33467	0.0482563	mucin-like glycoprotein putative
TcCLB.506513.130	101.212	254.94	1.33278	1.39556e-06	kinesin pseudogene putative
TcCLB.510719.80	40.6172	102.24	1.3318	7.66938e-06	hypothetical protein conserved
TcCLB.506285.80	34.7318	87.4102	1.33154	0.0443687	hypothetical protein
TcCLB.506885.440	202.837	510.376	1.33124	0.00338496	hypothetical protein conserved
TcCLB.511001.90	45.3292	113.867	1.32883	4.2311e-06	hypothetical protein conserved
TcCLB.508145.20	96.2532	241.653	1.32803	0.0359279	RNA-binding protein putative
TcCLB.503453.70	55.0452	138.138	1.32742	0.00050188	hypothetical protein conserved
TcCLB.510611.70	67.1546	168.508	1.32726	9.78523e-05	hypothetical protein conserved
TcCLB.421619.10	176.821	443.348	1.32615	0.000530579	hypothetical protein
TcCLB.506517.14	55.4758	139.051	1.32568	0.00219297	protein kinase putative
TcCLB.510351.150	154.012	385.995	1.32554	0.00152439	phosphoprotein phosphatase putative
TcCLB.511303.140	73.2767	183.421	1.32373	0.000633256	hypothetical protein conserved
TcCLB.429257.10	76.0327	190.166	1.32257	0.00306461	hypothetical protein conserved
TcCLB.511581.10	197.761	494.481	1.32215	1.04936e-05	fatty acyl CoA synthetase 2 putative
TcCLB.505987.60	249.411	622.438	1.3194	4.76647e-05	hypothetical protein
TcCLB.510861.140	149.094	371.613	1.31757	0.00224413	serine%2Fthreonine protein kinase putativeprotein kinase putative
TcCLB.511395.90	117.656	293.237	1.31749	0.000163049	serine%2Fthreonine protein kinase putative
TcCLB.509233.230	37.7321	94.0395	1.31747	5.86989e-05	hypothetical protein conserved
TcCLB.510257.30	381.014	947.42	1.31416	0.00174677	ribulose-5-phosphate 3-epimerase putative
TcCLB.504423.10	248.585	617.684	1.31313	0.00896371	hypothetical protein conserved
TcCLB.506401.220	86.6524	214.715	1.30911	0.000217555	electron transfer flavoprotein-ubiquinone oxidoreductase putative
TcCLB.508145.10	100.995	250.203	1.30882	0.0251867	RNA-binding protein putative
TcCLB.509775.30	31.0242	76.8412	1.30849	0.000691587	hypothetical protein conserved
TcCLB.509551.140	79.3849	196.469	1.30736	4.2311e-06	hypothetical protein conserved
TcCLB.506529.610	126.082	311.912	1.30678	0.000113645	hypothetical protein
TcCLB.507927.4	187.056	462.149	1.30489	0.00439629	rac serine-threonine kinase putative
TcCLB.510055.100	58.0852	143.276	1.30256	0.00113171	hypothetical protein conserved
TcCLB.506739.110	72.3283	178.382	1.30234	0.000346405	hypothetical protein
TcCLB.510531.100	74.9543	184.619	1.30047	0.00118454	hypothetical protein conserved
TcCLB.420369.40	197.994	487.673	1.30045	0.0348462	hypothetical protein conserved
TcCLB.511127.350	100.51	247.502	1.3001	9.63946e-05	hypothetical protein conserved
TcCLB.506211.150	122.968	302.642	1.29933	0.000114928	polyprenyl synthase putative
TcCLB.510291.40	257.542	633.501	1.29854	0.000726848	serine%2Fthreonine protein kinase putative
TcCLB.445281.9	63.5425	156.088	1.29656	0.00184067	calpain-like cysteine peptidase putative
TcCLB.510353.30	327.015	803.172	1.29635	5.59451e-05	paraflagellar rod component par4 putative
TcCLB.506147.110	103.655	254.487	1.2958	2.0884e-05	hypothetical protein conserved
TcCLB.504035.90	138.188	339.266	1.29578	1.23815e-05	translation initiation factor IF-2 putative
TcCLB.511145.30	44.648	109.557	1.29501	0.000209679	hypothetical protein conserved
TcCLB.504057.178	355.021	871.083	1.2949	0.000399348	hypothetical protein conserved
TcCLB.508307.134	103.682	254.357	1.29469	0.000924439	hypothetical protein conserved
TcCLB.503899.40	72.3388	177.306	1.2934	0.000400294	hypothetical protein conserved
TcCLB.510307.240	36.2234	88.6882	1.29182	0.000718276	trans-sialidase Group VIII putative
TcCLB.506211.70	189.066	462.545	1.29071	3.94435e-05	RNA-binding protein putative
TcCLB.506795.20	172.723	422.553	1.29067	3.86839e-07	hypothetical protein conserved
TcCLB.509803.10	73.8496	180.478	1.28916	0.0013588	hypothetical protein
TcCLB.503865.70	195.316	477.071	1.2884	0.00386446	hypothetical protein conserved
TcCLB.511867.170	406.396	992.364	1.28798	0.000112846	hypothetical protein conserved
TcCLB.506953.45	73.1536	178.628	1.28796	0.032856	ascorbate-dependent peroxidase pseudogene putative
TcCLB.507809.30	210.863	514.833	1.2878	1.62522e-06	ribose-phosphate pyrophosphokinase putative
TcCLB.507603.110	64.1754	156.675	1.28769	0.000484563	hypothetical protein conserved
TcCLB.509599.90	61.6364	150.419	1.28713	0.000652678	hypothetical protein conserved
TcCLB.507611.230	26.6605	64.9702	1.28507	0.0119569	trans-sialidase pseudogene putative
TcCLB.506739.180	125.052	304.718	1.28495	2.22256e-05	hypothetical protein conserved
TcCLB.510859.40	47.216	114.972	1.28394	0.000992868	hypothetical protein conserved
TcCLB.509233.10	884.121	2150.63	1.28244	0.00108862	hypothetical protein
TcCLB.511801.14	110.204	267.917	1.28161	0.000126672	protein kinase putative LDK
TcCLB.507509.10	108.393	263.384	1.28089	0.0012131	hypothetical protein conserved pseudogene
TcCLB.506527.10	126.229	306.676	1.28067	0.000274554	hypothetical protein conserved
TcCLB.510853.30	107.329	259.957	1.27623	0.00013144	trans-sialidase pseudogene putative
TcCLB.510607.80	8.63489	20.9075	1.27577	0.00309329	dispersed gene family protein 1 DGF-1 putative
TcCLB.504883.10	118.542	286.969	1.2755	4.73325e-05	protein kinase putative
TcCLB.508989.110	377.182	913.076	1.27547	0.000150759	hypothetical protein conserved
TcCLB.506739.90	190.214	460.389	1.27523	2.9794e-05	ATP-dependent RNA helicase putative
TcCLB.503419.60	194.225	469.799	1.27432	7.71462e-06	hypothetical protein conserved
TcCLB.509817.40	102.683	248.291	1.27384	0.000517449	trans-sialidase pseudogene putative
TcCLB.511393.60	96.9981	234.402	1.27296	3.09377e-05	protein kinase putative
TcCLB.508277.110	328.456	793.605	1.27272	9.98198e-05	cAMP specific phosphodiesterase putative
TcCLB.503757.40	143.502	346.665	1.27247	0.0012899	protein kinase ck2 regulatory subunit putative
TcCLB.509803.50	68.281	164.843	1.27154	6.14989e-05	hypothetical protein conserved
TcCLB.508347.120	93.355	225.228	1.27059	1.94076e-06	hypothetical protein conserved
TcCLB.509965.110	257.145	620.317	1.27043	1.4866e-06	importin alpha putative
TcCLB.510311.80	204.502	492.692	1.26857	0.00616483	hypothetical protein conserved
TcCLB.510291.30	390.898	941.626	1.26836	1.78469e-05	protein phosphatase 2C-like putative
TcCLB.504883.70	23.2665	56.0138	1.26753	0.000872182	hypothetical protein conserved pseudogene
TcCLB.507711.160	51.3942	123.444	1.26418	0.00166041	hypothetical protein conserved
TcCLB.510295.10	425.357	1021.5	1.26395	0.000291234	hypothetical protein conserved
TcCLB.508325.80	32.6793	78.4481	1.26336	0.02226	trans-sialidase pseudogene putative
TcCLB.506499.120	64.3194	154.37	1.26306	0.01298	hypothetical protein
TcCLB.510491.80	80.2115	192.141	1.26028	0.011466	hypothetical protein conserved
TcCLB.510507.60	60.1709	144.107	1.26	0.0114802	hypothetical protein conserved
TcCLB.503867.10	329.051	787.819	1.25955	0.00102034	hypothetical protein conserved
TcCLB.506895.60	93.0525	222.376	1.25689	4.31008e-05	hypothetical protein conserved pseudogene
TcCLB.511217.170	131.108	313.061	1.25569	3.83488e-05	hypothetical protein conserved
TcCLB.507809.110	97.8606	233.469	1.25443	7.53975e-06	hypothetical protein conserved
TcCLB.510531.30	82.712	197.264	1.25396	3.48168e-05	hypothetical protein conserved
TcCLB.507047.100	33.8102	80.583	1.25302	0.00140391	hypothetical protein conserved
TcCLB.506529.380	208.821	497.137	1.25138	1.72009e-06	serine%2Fthreonine protein phosphatase putative
TcCLB.506543.100	54.9	130.628	1.25059	0.00226905	hypothetical protein conserved
TcCLB.509013.10	58.9081	140.03	1.24919	9.65706e-06	calpain-like cysteine peptidase putative
TcCLB.511693.30	39.8836	94.7691	1.24862	0.000551411	hypothetical protein conserved
TcCLB.511303.9	52.9584	125.747	1.24759	0.0072301	hypothetical protein conserved
TcCLB.511001.160	52.8762	125.547	1.24754	0.000122289	hypothetical protein conserved
TcCLB.506865.60	176.825	419.821	1.24745	1.572e-05	hypothetical protein conserved
TcCLB.509153.60	94.2087	223.517	1.24645	0.00028053	lipin putative
TcCLB.506769.40	355.577	843.595	1.24639	3.81083e-06	hypothetical protein
TcCLB.508307.20	67.6309	160.328	1.24528	0.000288693	hypothetical protein conserved
TcCLB.506625.60	56.6633	133.994	1.24168	9.61949e-07	inositol 5-phosphatase 1 putative
TcCLB.508265.70	235.166	555.806	1.2409	0.000637361	hypothetical protein conserved
TcCLB.509581.10	81.2981	192.081	1.24043	0.000135582	trans-sialidase Group VII putative
TcCLB.509585.10	104.614	247.159	1.24037	0.00132058	dynein heavy chain putative
TcCLB.510275.272	350.821	828.319	1.23945	0.000276366	hypothetical protein
TcCLB.509233.239	87.5382	206.648	1.23919	0.00313553	hypothetical protein conserved
TcCLB.510523.20	249.759	589.537	1.23905	6.92447e-05	hypothetical protein conserved
TcCLB.503745.10	251.28	592.933	1.23857	8.67387e-05	hypothetical protein conserved
TcCLB.509769.30	35.7065	84.2472	1.23844	0.000369756	hypothetical protein conserved
TcCLB.510101.340	143.751	339.112	1.23819	5.20468e-07	hypothetical protein conserved
TcCLB.507677.30	136.367	321.545	1.23753	7.66321e-05	hypothetical protein conserved
TcCLB.511215.10	102.294	241.104	1.23693	6.48265e-06	hypothetical protein conserved
TcCLB.507869.20	26.8176	63.1742	1.23616	0.0213997	trans-sialidase pseudogene putative
TcCLB.507483.60	65.9417	155.266	1.23547	5.97752e-05	translation-associated element 2 putative
TcCLB.507089.90	134.034	315.582	1.23542	0.000195846	hypothetical protein conserved
TcCLB.508239.30	49.5777	116.583	1.23359	0.00933854	neurobeachin%2Fbeige-like protein putative
TcCLB.458153.10	43.2843	101.6	1.23099	0.0189354	serine%2Fthreonine protein phosphatase putative
TcCLB.511127.290	74.1975	174.135	1.23076	3.62622e-06	hypothetical protein conserved
TcCLB.506925.350	135.531	317.886	1.22989	8.26251e-06	hypothetical protein conserved
TcCLB.506211.130	392.289	919.679	1.22922	1.25852e-05	hypothetical protein conserved
TcCLB.507603.190	101.473	237.883	1.22915	0.00160045	hypothetical protein conserved
TcCLB.503453.80	183.918	430.956	1.22848	0.000746983	hypothetical protein conserved
TcCLB.508307.120	103.528	242.573	1.2284	0.0120314	hypothetical protein conserved
TcCLB.508089.71	105.569	247.325	1.22822	0.00950908	hypothetical protein
TcCLB.506265.70	100.043	234.217	1.22722	2.25229e-05	hypothetical protein conserved
TcCLB.511217.130	150.493	352.298	1.2271	0.00028988	hypothetical protein conserved
TcCLB.506605.190	92.4665	216.436	1.22694	3.27046e-05	hypothetical protein conserved
TcCLB.509231.26	215.743	504.991	1.22694	0.00024434	hypothetical protein conserved
TcCLB.508307.180	149.088	348.851	1.22645	0.0229828	hypothetical protein conserved
TcCLB.504029.101	176.846	413.51	1.22543	0.00116266	hypothetical protein conserved
TcCLB.504051.40	69.1234	161.279	1.22231	0.00217983	hypothetical protein conserved
TcCLB.507507.10	131.593	306.795	1.22119	0.00147983	hypothetical protein conserved
TcCLB.507611.260	48.9719	114.171	1.22117	0.0072301	trans-sialidase pseudogene putative
TcCLB.503455.30	67.3489	156.978	1.22084	0.000162264	hypothetical protein conserved
TcCLB.506605.70	40.2911	93.7316	1.21808	0.00283363	hypothetical protein conserved
TcCLB.511421.80	48.8776	113.694	1.21791	0.000770331	hypothetical protein conserved pseudogene
TcCLB.509167.60	349.488	812.494	1.21711	0.00151935	hypothetical protein conserved
TcCLB.506739.160	282.691	657.148	1.21699	0.000900119	hypothetical protein conserved
TcCLB.507867.80	54.2065	125.97	1.21654	6.31216e-05	hypothetical protein conserved
TcCLB.510911.14	437.664	1017.03	1.21647	1.30202e-05	hypothetical protein conserved
TcCLB.508277.340	112.542	261.093	1.2141	2.09423e-05	hypothetical protein conserved
TcCLB.505365.60	28.6693	66.5086	1.21404	0.000956217	trans-sialidase Group VIII putative
TcCLB.508681.31	125.265	290.503	1.21357	0.0024553	hypothetical protein
TcCLB.409139.9	31.5514	73.1677	1.2135	0.0391274	trans-sialidase putative
TcCLB.510523.10	196.835	456.139	1.21249	3.93847e-06	hypothetical protein conserved pseudogene
TcCLB.510123.70	194.046	449.415	1.21165	0.000328463	vesicle-associated membrane protein putativesyntaxin-like protein putative
TcCLB.507803.40	72.4111	167.595	1.2107	0.000337639	hypothetical protein
TcCLB.508567.100	79.7907	184.666	1.21062	6.8746e-05	hypothetical protein conserved
TcCLB.510271.20	4.69837	10.8712	1.21027	0.0136043	dispersed gene family protein 1 DGF-1 pseudogene putative
TcCLB.510857.60	136.006	314.603	1.20987	0.0125433	cation-transporting ATPase putative
TcCLB.511415.40	5.97545	13.8179	1.20942	0.0314896	dispersed gene family protein 1 DGF-1 putative
TcCLB.503955.80	79.6835	184.223	1.2091	0.000353444	hypothetical protein
TcCLB.510759.70	92.164	212.995	1.20854	8.37574e-05	hypothetical protein conserved
TcCLB.506869.60	88.6069	204.562	1.20705	0.000288693	protein kinase putative
TcCLB.509153.40	78.7463	181.774	1.20686	0.0238483	hypothetical protein conserved
TcCLB.511603.420	17.9373	41.383	1.20607	0.0215337	syntaxin binding protein pseudogene putative
TcCLB.511109.130	165.669	381.836	1.20465	0.00704108	heterogeneous nuclear ribonucleoprotein H%2FF putative
TcCLB.506239.60	145.453	335.233	1.20461	0.00279126	hypothetical protein conserved
TcCLB.506529.90	114.243	263.249	1.20433	5.40153e-06	puromycin-sensitive aminopeptidase-like protein putativemetallo-peptidase clan MAE family M1 putative
TcCLB.507093.280	84.68	195.059	1.20382	0.00080312	hypothetical protein
TcCLB.510091.90	86.0967	198.168	1.20269	6.44976e-06	hypothetical protein conserved
TcCLB.510353.20	151.306	347.524	1.19964	1.10789e-05	hypothetical protein conserved
TcCLB.503509.10	144.688	332.012	1.19829	2.31539e-05	hypothetical protein conserved
TcCLB.507083.109	55.4357	127.162	1.19778	0.00224942	hypothetical protein conserved
TcCLB.507079.20	61.2633	140.285	1.19527	0.0265854	dynein heavy chain cytosolic putative
TcCLB.506945.330	229.76	526.098	1.19521	4.82365e-05	hypothetical protein conserved
TcCLB.504769.160	7.95231	18.2078	1.19511	0.00391983	dispersed gene family protein 1 DGF-1 putative
TcCLB.504005.50	191.413	438.108	1.1946	1.61056e-05	hypothetical protein conserved
TcCLB.509967.90	74.3834	169.965	1.19219	0.000703487	hypothetical protein conserved
TcCLB.509453.79	147.979	337.622	1.19002	0.000143644	hypothetical protein conserved
TcCLB.511535.39	212.002	483.284	1.18879	0.00119836	hypothetical protein conserved
TcCLB.508465.100	109.092	248.586	1.1882	0.00020425	hypothetical protein
TcCLB.509767.220	156.689	356.178	1.1847	0.000760975	hypothetical protein conserved
TcCLB.504153.320	154.2	350.462	1.18445	0.0178284	Golgi reassembly stacking protein GRASP homologue putative
TcCLB.506907.14	9.91188	22.5192	1.18392	0.0385342	hypothetical protein conserved
TcCLB.507811.30	134.758	305.724	1.18186	4.59567e-05	ATP-dependent DEAD%2FH RNA helicase putative
TcCLB.506605.174	59.2031	134.29	1.18161	0.0152969	hypothetical protein conserved
TcCLB.506649.4	375.377	850.784	1.18045	0.000344806	hypothetical protein conserved
TcCLB.509127.20	54.5993	123.696	1.17985	0.000291384	hypothetical protein conserved
TcCLB.509537.50	54.5513	123.571	1.17965	0.0125913	hypothetical protein conserved
TcCLB.507009.90	446.217	1009.72	1.17813	8.50415e-05	iron-sulfur cluster assembly protein putative
TcCLB.507835.10	33.876	76.6318	1.17768	0.0218298	trans-sialidase pseudogene putative
TcCLB.508721.20	105.295	237.819	1.17542	0.00577092	hypothetical protein conserved
TcCLB.511677.10	4.75163	10.7186	1.17363	0.0175138	dispersed gene family protein 1 DGF-1 putative
TcCLB.510309.30	68.4296	154.362	1.17362	0.000381451	PTP1-interacting protein 39 kDa putative
TcCLB.508541.190	61.3448	138.24	1.17217	0.00390687	cell cycle sequence binding phosphoprotein RBP33 putative
TcCLB.507993.70	151.646	341.662	1.17186	2.50814e-05	hypothetical protein conserved
TcCLB.506753.90	84.504	190.381	1.1718	0.00589579	hypothetical protein conserved
TcCLB.510613.20	101.424	228.083	1.16916	6.75272e-05	kinesin putative
TcCLB.511349.100	89.8876	202.116	1.16899	0.00244743	trans-sialidase Group II putative
TcCLB.506025.40	183.822	413.118	1.16824	2.06488e-05	hypothetical protein conserved
TcCLB.506941.260	110.265	247.59	1.16697	0.000357651	hypothetical protein conserved
TcCLB.504425.90	350.747	787.306	1.16649	5.43291e-05	aldose 1-epimerase-like protein putative
TcCLB.504147.310	151.811	340.575	1.16569	0.000129856	hypothetical protein conserved
TcCLB.510407.80	264.411	593.172	1.16567	9.53397e-05	hypothetical protein conserved
TcCLB.506649.70	329.675	739.487	1.16548	0.000211061	fructose-16-bisphosphatase cytosolic putative
TcCLB.511749.9	36.3325	81.4549	1.16474	0.000233859	hypothetical protein conserved
TcCLB.506529.70	225.211	504.891	1.1647	6.8746e-05	hypothetical protein conserved
TcCLB.508987.30	87.1603	194.952	1.16137	0.000619951	protein kinase putative
TcCLB.508831.250	6.21608	13.8881	1.15977	0.0154091	dispersed gene family protein 1 DGF-1 putative
TcCLB.506505.50	61.1471	136.597	1.15957	0.00818898	hypothetical protein conserved
TcCLB.508813.50	114.794	256.407	1.15939	6.73263e-05	oxidoreductase-like protein putative
TcCLB.510719.300	65.5713	146.437	1.15915	0.000421241	zinc carboxypeptidase putativemetallo-peptidase Clan MC Family M14 putative
TcCLB.511421.120	134.746	300.916	1.15911	0.000134202	hypothetical protein conserved
TcCLB.511681.10	62.4379	139.375	1.15848	0.0432623	hypothetical protein
TcCLB.503811.20	126.245	281.679	1.15782	0.000133794	U3 small nucleolar ribonucleoprotein protein MPP10 putative
TcCLB.506407.10	174.419	388.27	1.1545	3.98562e-05	lysosomal alpha-mannosidase precursor putative
TcCLB.504137.70	194.899	433.539	1.15344	0.00107527	hypothetical protein conserved
TcCLB.504133.45	164.602	366.026	1.15297	0.00477704	hypothetical protein conserved
TcCLB.504035.149	56.4446	125.415	1.1518	0.0458109	kinesin putative
TcCLB.508163.360	4.76809	10.5928	1.1516	0.0459012	dispersed gene family protein 1 DGF-1 putative
TcCLB.507121.20	32.9514	73.1784	1.15108	0.00503126	trans-sialidase Group VII putative
TcCLB.510101.290	55.2031	122.466	1.14956	5.83706e-05	hypothetical protein conserved
TcCLB.506749.10	32.8337	72.7849	1.14846	0.00066711	hypothetical protein conserved
TcCLB.506885.120	162.91	361.131	1.14845	0.00108586	protein kinase putative
TcCLB.510089.160	59.1702	131.149	1.14826	0.00176165	hypothetical protein conserved pseudogene
TcCLB.398345.10	165.301	365.452	1.14459	0.000613323	hypothetical protein conserved
TcCLB.510053.30	840.226	1856.98	1.14411	6.10601e-05	hypothetical protein conserved
TcCLB.510285.80	123.393	272.64	1.14373	0.000845335	hypothetical protein conserved
TcCLB.510719.280	128.909	284.353	1.14134	0.00382252	hypothetical protein conserved
TcCLB.506949.20	31.5989	69.6799	1.14087	0.0231058	hypothetical protein conserved
TcCLB.506505.40	100.561	221.688	1.14046	2.22468e-05	protein kinase putative
TcCLB.509803.40	57.191	125.883	1.13822	0.000726497	5-oxoprolinase putative
TcCLB.506967.150	19.4748	42.8444	1.1375	0.0364986	trans-sialidase pseudogene putative
TcCLB.510367.10	5.10507	11.2254	1.13676	0.0130993	dispersed gene family protein 1 DGF-1 putative
TcCLB.506797.50	186.029	409.002	1.13658	0.000160993	hypothetical protein conserved
TcCLB.511467.60	248.253	545.751	1.13643	9.54074e-05	hypothetical protein conserved
TcCLB.508535.40	87.6353	192.534	1.13553	0.0157527	hypothetical protein conserved
TcCLB.503717.60	63.4261	139.249	1.13451	0.0449677	hypothetical protein
TcCLB.506635.30	60.788	133.457	1.13451	0.0364656	hypothetical protein conserved
TcCLB.507669.50	60.4539	132.71	1.13437	1.75851e-05	hypothetical protein conserved
TcCLB.511431.90	42.3808	93.0288	1.13426	0.0198925	hypothetical protein conserved
TcCLB.485889.10	170.18	373.494	1.13402	1.15402e-05	hypothetical protein conserved
TcCLB.504219.40	66.3798	145.606	1.13326	0.00114665	trans-sialidase pseudogene putative
TcCLB.508239.20	165.681	363.384	1.13308	6.05841e-05	hypothetical protein conserved
TcCLB.511711.80	155.576	340.984	1.13209	0.00313644	ras-related protein rab-2a putative
TcCLB.511409.40	245.143	536.862	1.13093	0.00191488	hypothetical protein conserved
TcCLB.506529.200	80.9326	177.124	1.12997	0.00101726	hypothetical protein conserved
TcCLB.503547.20	5.8323	12.7639	1.12994	0.0309157	dispersed gene family protein 1 DGF-1 pseudogene putative
TcCLB.511109.40	139.379	304.942	1.12953	0.00130399	hypothetical protein conserved
TcCLB.504125.64	155.389	339.675	1.12827	0.000654418	hypothetical protein
TcCLB.506859.10	391.475	855.737	1.12825	0.00330216	ubiquitin-conjugating enzyme e2 putative
TcCLB.510381.30	255.583	558.485	1.12772	0.000755161	hypothetical protein conserved
TcCLB.508515.150	38.8383	84.8076	1.12671	0.0170397	trans-sialidase Group VIII putative
TcCLB.507993.140	326.745	713.168	1.12608	5.89487e-05	RNA-binding protein putative
TcCLB.479379.9	114.42	249.602	1.12529	0.00628857	dynein heavy chain putative
TcCLB.511309.60	59.0275	128.761	1.12524	0.00533289	hypothetical protein conserved
TcCLB.506529.524	315.299	687.268	1.12415	0.00267428	hypothetical protein conserved
TcCLB.509805.220	237.776	517.864	1.12297	0.000753336	cholinephosphate cytidylyltransferase A putative
TcCLB.508209.20	77.6348	169.003	1.12228	0.00047641	hypothetical protein conserved
TcCLB.506503.120	86.9257	189.22	1.12221	0.00620273	hypothetical protein conserved
TcCLB.510291.14	121.607	264.578	1.12146	0.00088975	mitochondrial carrier protein putative
TcCLB.509699.140	60.4982	131.522	1.12034	0.0106153	mucin-associated surface protein MASP pseudogene putative
TcCLB.508607.30	6.2703	13.6214	1.11927	0.0145778	dispersed gene family protein 1 DGF-1 putative
TcCLB.510381.20	150.97	327.861	1.11883	0.00389206	ABC transporter putative
TcCLB.506717.130	45.625	98.9946	1.11752	0.0209413	trans-sialidase pseudogene putative
TcCLB.506203.80	53.1602	115.265	1.11653	0.00188355	formin putative
TcCLB.503407.20	76.6082	166.027	1.11585	0.0030725	SUMO1%2FUlp2 putativecysteine peptidase Clan CA family C48 putative
TcCLB.509153.139	75.288	163.082	1.11511	0.000560409	hypothetical protein conserved
TcCLB.506685.10	108.388	234.694	1.11458	6.05841e-05	hypothetical protein conserved
TcCLB.510513.30	80.3619	173.909	1.11375	0.00894245	HUS1 protein HUS1
TcCLB.413605.10	56.1661	121.466	1.11279	0.00152665	kinesin putative
TcCLB.503453.100	254.012	549.101	1.11218	4.21206e-05	serine palmitoyltransferase putative
TcCLB.511217.70	58.6799	126.76	1.11116	0.0037578	hypothetical protein conserved
TcCLB.503717.71	72.7874	157.192	1.11077	0.0282045	trans-sialidase pseudogene putative
TcCLB.507559.60	180.098	388.517	1.10919	0.00011622	hypothetical protein conserved
TcCLB.510515.80	55.1444	118.896	1.10842	0.000347371	hypothetical protein conserved
TcCLB.511585.120	159.824	344.449	1.10781	0.00152364	hypothetical protein conserved
TcCLB.506647.20	61.8897	133.337	1.1073	0.00014792	hypothetical protein conserved
TcCLB.506203.40	38.5544	82.9976	1.10617	0.0465789	hypothetical protein conserved
TcCLB.511047.50	242.069	520.532	1.10457	0.000175445	proteasome regulatory ATPase subunit 2 putative
TcCLB.504255.20	107.973	232.063	1.10384	0.000551806	hypothetical protein
TcCLB.510351.70	76.2127	163.689	1.10285	0.00115413	hypothetical protein conserved
TcCLB.506861.10	99.6494	213.65	1.10032	0.000188761	ATP-dependent DEAD%2FH RNA helicase putative
TcCLB.507683.34	131.08	280.706	1.09862	0.00320397	hypothetical protein conserved
TcCLB.506401.304	122.649	262.261	1.09647	0.0026706	mitochondrial carrier protein putative
TcCLB.510517.70	66.0443	141.189	1.09612	0.000448155	hypothetical protein conserved
TcCLB.508325.30	7.58137	16.1985	1.09533	0.0248885	dispersed gene family protein 1 DGF-1 putative
TcCLB.506529.500	154.43	329.776	1.09453	0.00695572	hypothetical protein conserved
TcCLB.506647.10	127.77	272.841	1.09451	0.000144662	hypothetical protein conserved
TcCLB.504041.10	204.616	436.718	1.09378	0.000519262	hypothetical protein conserved
TcCLB.506747.30	57.6243	122.883	1.09254	0.0140707	ubiquitin hydrolase putativecysteine peptidase Clan CA family C19 putative
TcCLB.506205.40	166.239	354.468	1.0924	0.00042021	protein kinase putativeserine%2Fthreonine-protein kinase putative
TcCLB.511181.40	86.1005	183.536	1.09197	0.0175023	hypothetical protein
TcCLB.510141.10	206.772	440.233	1.09022	0.0102953	thymine-7-hydroxylase putative
TcCLB.511127.120	156.423	332.881	1.08955	0.000741809	ubiqitin hydrolase putativecysteine peptidase Clan CA family C19 putative
TcCLB.506735.70	86.1258	183.033	1.08758	5.6422e-05	hypothetical protein conserved
TcCLB.506179.20	163.202	346.622	1.0867	0.000769433	hypothetical protein conserved
TcCLB.506401.190	94.1959	200.051	1.08663	0.0015077	hypothetical protein conserved
TcCLB.510741.30	109.189	231.871	1.0865	0.000515285	hypothetical protein conserved
TcCLB.506941.9	39.2002	83.141	1.0847	0.0140707	endosomal trafficking protein RME-8 putative
TcCLB.507817.80	248.695	527.285	1.08421	0.000369322	5%27-3%27 exonuclease XNRA putativeexoribonuclease 1 putative XNRA
TcCLB.508723.24	169.33	358.969	1.08403	7.07402e-05	hypothetical protein conserved
TcCLB.507277.30	76.5059	162.188	1.08402	0.0122725	hypothetical protein conserved
TcCLB.412943.9	239.906	508.226	1.083	0.000945733	hypothetical protein conserved
TcCLB.511303.90	92.4614	195.784	1.08234	0.000344678	hypothetical protein conserved
TcCLB.508357.40	199.967	423.376	1.08218	0.00127435	ubiquitin hydrolase putativecysteine peptidase Clan CA family C19 putative
TcCLB.507093.210	83.1784	176.105	1.08216	0.0172458	myosin heavy chain putative
TcCLB.507811.40	158.012	334.393	1.08151	0.000362902	hypothetical protein conserved
TcCLB.504029.40	96.2904	203.715	1.08109	7.52396e-05	hypothetical protein conserved
TcCLB.506203.10	471.928	998.07	1.08057	0.0386304	nucleoside transporter 1 putative
TcCLB.510989.69	123.195	260.464	1.08014	0.0454995	hypothetical protein conserved
TcCLB.509379.10	226.891	479.698	1.08013	0.00389225	dihydrolipoamide dehydrogenase putative GCVL-1
TcCLB.510295.50	167.567	353.894	1.07858	0.00299675	protein kinase putativemitogen-activated protein kinase putative
TcCLB.509667.10	196.379	414.732	1.07854	0.0230814	dispersed gene family protein 1 DGF-1 putative
TcCLB.509801.10	87.6037	184.99	1.07838	0.00176242	hypothetical protein conserved
TcCLB.506401.130	236.426	499.162	1.07812	0.00753953	hypothetical protein conserved
TcCLB.508839.20	183.452	387.226	1.07777	0.000652201	hypothetical protein conserved
TcCLB.507467.20	189.824	400.563	1.07736	0.0134748	hypothetical protein conserved
TcCLB.511627.150	425.535	896.609	1.0752	0.000990419	3-oxoacyl-ACP reductase putative
TcCLB.511211.20	133.704	281.633	1.07478	0.000190796	coatomer gamma subunit putative
TcCLB.506865.70	71.8367	151.172	1.0734	0.000443028	hypothetical protein conserved
TcCLB.504089.54	120.92	254.289	1.07241	5.93481e-05	protein kinase putative
TcCLB.509595.70	96.3637	202.625	1.07225	0.00629235	Trichohyalin putative
TcCLB.506685.20	163.365	343.227	1.07106	4.13305e-05	hypothetical protein conserved
TcCLB.511211.10	57.4907	120.683	1.06982	0.0436321	hypothetical protein conserved
TcCLB.508837.34	4.62118	9.69622	1.06916	0.0342123	dispersed gene family protein 1 DGF-1 putative
TcCLB.510323.4	344.093	721.763	1.06873	0.000218187	katanin putative
TcCLB.507711.70	196.639	411.873	1.06665	0.000772142	hypothetical protein conserved
TcCLB.508387.100	188.394	394.602	1.06664	0.00388902	ubiquitin-conjugating enzyme putative
TcCLB.511625.60	509.563	1066.2	1.06515	0.00154996	hypothetical protein conserved
TcCLB.504033.190	204.97	428.829	1.06499	0.00139532	EF hand putative
TcCLB.503477.10	96.6867	202.025	1.06314	0.0437533	hypothetical protein conserved
TcCLB.510315.40	274.067	572.192	1.06197	0.00156853	hypothetical protein conserved
TcCLB.510879.80	352.266	735.412	1.06189	0.0298593	serine acetyltransferase putative SAT
TcCLB.507625.110	199.778	416.898	1.0613	6.22589e-05	chaperone DNAJ protein putative
TcCLB.510763.100	239.501	499.309	1.0599	0.00125128	trypanin-like protein putative
TcCLB.506227.240	54.2302	113.05	1.05979	0.00073223	hypothetical protein conserved
TcCLB.505063.30	115.164	239.424	1.05587	0.0143635	mucin-associated surface protein MASP pseudogene putative
TcCLB.510257.139	328.884	683.105	1.05453	0.00217042	transcription activator putative
TcCLB.506801.120	96.7216	200.759	1.05356	0.00269972	protein kinase putative
TcCLB.506213.40	163.464	339.253	1.05339	1.30339e-05	hypothetical protein conserved
TcCLB.507629.30	88.9984	184.336	1.05048	0.0449884	hypothetical protein conserved
TcCLB.511751.140	103.753	214.779	1.0497	0.00152321	hypothetical protein
TcCLB.511577.86	146.577	303.329	1.04922	0.0207403	N-acetyltransferase putative
TcCLB.506779.80	276.57	572.095	1.04861	0.000193688	pantothenate kinase subunit putative
TcCLB.507875.200	65.9881	136.331	1.04684	0.042158	trans-sialidase pseudogene putative
TcCLB.506265.100	104.585	216.008	1.0464	0.0304094	ATP-dependent RNA helicase putative
TcCLB.510323.40	1342.68	2763.17	1.04121	0.00490057	heat shock protein 20 putative
TcCLB.507759.10	45.3143	93.1715	1.03992	0.0269564	trans-sialidase Group VIII putative
TcCLB.506135.20	47.4774	97.6062	1.03973	0.000427074	hypothetical protein conserved
TcCLB.510317.7	203.599	418.292	1.03878	8.67522e-05	hypothetical protein conserved
TcCLB.503759.10	102.678	210.886	1.03834	0.00363747	trans-sialidase Group II putative
TcCLB.511801.20	151.956	312.017	1.03797	0.000592091	hypothetical protein conserved
TcCLB.508717.30	487.229	1000.37	1.03786	0.000297066	phosphoribosylpyrophosphate synthetase putative
TcCLB.507529.20	153.253	314.59	1.03756	0.000770762	hypothetical protein conserved
TcCLB.511127.380	68.8255	141.236	1.03709	0.0183737	hypothetical protein conserved
TcCLB.509807.20	144.067	295.622	1.03701	0.000201432	hypothetical protein conserved
TcCLB.508777.150	94.3381	193.494	1.03637	0.00735214	hypothetical protein
TcCLB.504867.90	245.911	504.346	1.03628	4.69886e-05	glycerol-3-phosphate acyltransferase putative
TcCLB.509767.140	1444.89	2956.58	1.03297	0.000279991	hypothetical protein
TcCLB.507507.20	335.808	686.572	1.03177	0.00102596	ADP-ribosylation factor GTPase activating protein 1 putative
TcCLB.486901.10	140.758	287.468	1.03018	0.015753	endonuclease%2Fexonuclease%2Fphosphatase putative
TcCLB.510101.350	389.712	795.76	1.02993	6.18364e-05	hypothetical protein conserved
TcCLB.510861.14	77.7591	158.574	1.02807	0.000405277	hypothetical protein conserved
TcCLB.505843.10	282.175	575.321	1.02778	0.0109833	glutamate dehydrogenase putative
TcCLB.510381.50	87.5048	178.389	1.0276	0.00372456	hypothetical protein conserved
TcCLB.507485.40	860.611	1751.93	1.02551	0.000599894	hypothetical protein conserved
TcCLB.506473.20	139.757	284.34	1.0247	0.00104014	DnaJ chaperone protein putative
TcCLB.511215.70	56.6767	115.267	1.02415	0.00408996	kinesin putative
TcCLB.508143.90	54.3132	110.433	1.0238	0.00880567	trans-sialidase pseudogene putative
TcCLB.509805.160	48.6364	98.8676	1.02346	0.00746236	hypothetical protein conserved
TcCLB.510773.50	64.7995	131.369	1.01957	0.010859	hypothetical protein
TcCLB.507521.140	229.05	463.937	1.01826	0.000725686	hypothetical protein conserved
TcCLB.507669.170	284.478	575.16	1.01565	0.0323711	guanine nucleotide-binding protein beta subunit-like protein putativebeta transducin-like protein putativeG-protein beta-like protein putative
TcCLB.506825.120	61.701	124.735	1.0155	0.00162891	hypothetical protein conserved
TcCLB.506605.220	72.4561	146.346	1.01421	0.00972307	hypothetical protein conserved
TcCLB.504213.20	103.57	209.008	1.01295	0.00236861	hypothetical protein conserved
TcCLB.508241.30	109.537	220.993	1.01258	0.000267841	hypothetical protein conserved
TcCLB.510123.20	216.647	436.965	1.01217	0.000470902	mitogen activated protein kinase putative
TcCLB.509165.10	432.08	871.439	1.0121	0.000365474	trans-sialidase pseudogene putative
TcCLB.504101.50	72.0054	145.01	1.00998	0.0391357	trans-sialidase Group V putative
TcCLB.508387.90	142.794	287.562	1.00994	0.00178282	paraflagellar rod protein putative
TcCLB.504151.80	162.522	327.203	1.00955	0.0152042	Na%2FH antiporter-like protein putative
TcCLB.509823.4	36.4236	73.3002	1.00894	0.00297952	hypothetical protein conserved
TcCLB.508347.90	36.9713	74.3734	1.00838	0.0096344	hypothetical protein conserved
TcCLB.507869.10	170.479	342.829	1.0079	0.00398645	NADH-ubiquinone oxidoreductase mitochondrial putative
TcCLB.508837.170	87.1644	175.276	1.00781	0.000174309	hypothetical protein conserved
TcCLB.509979.140	179.809	361.505	1.00755	0.00181148	hypothetical protein conserved
TcCLB.506249.70	117.145	235.292	1.00616	0.00622296	ABC transporter putative
TcCLB.506885.80	478.112	959.919	1.00556	0.00580929	hypothetical protein
TcCLB.504203.60	201.855	404.945	1.00441	0.00691807	DNA-J protein putative
TcCLB.506811.100	202.689	406.472	1.00388	0.000909284	hypothetical protein conserved
TcCLB.503697.100	76.7328	153.695	1.00215	0.0165817	hypothetical protein conserved
TcCLB.506203.30	121.86	244.011	1.00172	0.000902965	helicase-like protein putative
TcCLB.506801.20	117.184	234.479	1.00068	0.0341127	mucin-like glycoprotein putative
TcCLB.432027.9	378.396	189.159	-1.0003	0.0118328	hypothetical protein conserved
TcCLB.510963.90	3535.94	1767.04	-1.00076	0.000258559	elongation factor 2 putative
TcCLB.506567.20	242.396	121	-1.00236	0.00185186	hypothetical protein
TcCLB.507603.80	375.637	187.418	-1.00308	0.00105917	hypothetical protein conserved
TcCLB.504047.20	226.532	112.967	-1.00382	0.00925725	hypothetical protein conserved
TcCLB.508647.210	535.37	266.835	-1.00459	0.0028756	dynein arm light chain putative
TcCLB.511877.15	251.755	125.444	-1.00498	0.0173975	elongation factor 1-gamma EF-1-gamma pseudogene putative
TcCLB.510515.50	193.694	96.5059	-1.00509	0.00691089	hypothetical protein conserved
TcCLB.511181.150	263.297	131.182	-1.00512	0.0144315	hypothetical protein conserved
TcCLB.504203.29	178.292	88.8179	-1.00532	0.00440755	tRNA-dihydrouridine synthase 2 putative
TcCLB.503981.60	311.307	155.008	-1.00599	0.00167141	hypothetical protein conserved
TcCLB.506773.180	197.864	98.5102	-1.00617	0.00511478	chromatin binding protein putative
TcCLB.511621.120	561.519	279.431	-1.00684	0.00240159	hypothetical protein conserved
TcCLB.511439.50	196.383	97.7217	-1.00692	0.00218092	metal-ion transporter putative
TcCLB.508921.20	190.717	94.8974	-1.00699	0.00545839	hypothetical protein conserved
TcCLB.503819.10	575.068	285.911	-1.00817	0.00216251	hypothetical protein conserved
TcCLB.506775.150	302.764	150.372	-1.00966	0.0121652	hypothetical protein conserved
TcCLB.506893.40	565.605	280.887	-1.00981	0.0302903	hypothetical protein conserved
TcCLB.507641.180	657.891	326.685	-1.00995	0.000307372	endochitinase putative
TcCLB.511189.54	224.753	111.604	-1.00995	0.0154804	hypothetical protein
TcCLB.508781.40	565.995	280.929	-1.01058	0.000836099	hypothetical protein conserved
TcCLB.506693.10	212.773	105.592	-1.01081	0.0152745	hypothetical protein
TcCLB.507485.15	2250.43	1116.54	-1.01116	2.27235e-05	DNA-directed RNA polymerase subunit putative
TcCLB.508181.80	116.567	57.7972	-1.01209	0.00750859	hypothetical protein conserved
TcCLB.508241.110	235.745	116.872	-1.0123	0.00222195	hypothetical protein conserved
TcCLB.510347.40	147.168	72.9444	-1.0126	0.0117672	hypothetical protein conserved
TcCLB.507077.20	477.388	236.531	-1.01313	0.000426292	palmitoyl acyltransferase 4 putative
TcCLB.505987.30	269.257	133.328	-1.01401	0.000334605	hypothetical protein conserved
TcCLB.510075.40	274.298	135.771	-1.01457	0.000923789	hypothetical protein conserved
TcCLB.506925.20	501.856	248.302	-1.01518	0.0215829	hypothetical protein conserved
TcCLB.510101.410	784.496	388.062	-1.01548	0.000957749	hypothetical protein conserved
TcCLB.511577.60	156.625	77.4119	-1.01668	0.00110492	DNA excision%2Frepair protein SNF2 putative
TcCLB.510769.49	2820.93	1394.21	-1.01672	7.19119e-05	40S ribosomal protein S6 putative
TcCLB.509267.60	784.237	387.501	-1.01709	0.00377465	hypothetical protein conserved
TcCLB.509965.140	1130.79	558.291	-1.01824	0.00409244	hypothetical protein conserved
TcCLB.506529.550	1650.51	814.679	-1.01861	0.000707582	cysteine peptidase putativecysteine peptidase clan CA family C1 cathepsin L-like putative
TcCLB.506503.160	400.021	197.329	-1.01947	5.96682e-05	hypothetical protein conserved
TcCLB.510855.20	203.707	100.448	-1.02005	0.00105953	hypothetical protein conserved
TcCLB.506543.40	563.394	277.748	-1.02037	0.000739723	hypothetical protein conserved
TcCLB.510297.90	389.233	191.882	-1.02041	0.0024065	hypothetical protein conserved
TcCLB.504151.60	507.816	250.313	-1.02057	0.000109547	actin interacting protein-like protein putative
TcCLB.506025.60	759.67	374.315	-1.02112	0.000623982	2-oxoglutarate dehydrogenase E2 component dihydrolipoamide succinyltransferase putative
TcCLB.507639.70	316.168	155.779	-1.02119	0.0182926	hypothetical protein conserved
TcCLB.511071.181	863.829	425.478	-1.02166	4.86801e-05	hypothetical protein conserved
TcCLB.503527.40	456.23	224.677	-1.02191	0.000357633	GPI alpha-mannosyltransferase III GPI10
TcCLB.506605.180	211.868	104.286	-1.02262	0.00320998	hypothetical protein conserved
TcCLB.504153.330	319.861	157.368	-1.02331	0.00224447	hypothetical protein conserved
TcCLB.507485.70	253.121	124.512	-1.02355	0.00440755	hypothetical protein conserved
TcCLB.510285.130	166.436	81.8392	-1.02411	0.00474229	hypothetical protein conserved
TcCLB.506637.100	141.676	69.5935	-1.02557	0.0260818	tyrosine phosphatase isoform putative
TcCLB.508209.110	596.576	292.985	-1.02588	0.000470069	hypothetical protein conserved
TcCLB.503903.50	207.347	101.818	-1.02605	0.00826279	hypothetical protein conserved
TcCLB.505807.10	385.883	189.487	-1.02606	0.0214973	cyclophilin putative
TcCLB.506405.70	257.071	126.2	-1.02645	0.0148997	hypothetical protein conserved
TcCLB.504167.30	523.615	256.988	-1.02681	0.00019419	protein kinase putative
TcCLB.510593.10	151.992	74.5811	-1.02711	0.00333714	hypothetical protein conserved
TcCLB.506697.50	549.499	269.623	-1.02717	0.00258622	peptidyl-prolyl cis-trans isomerase NIMA-interacting 4 putative
TcCLB.511145.10	6341.68	3111.15	-1.02741	2.41236e-06	cytochrome c oxidase subunit VI putative
TcCLB.506513.190	420.162	205.939	-1.02873	0.0051548	NADH-ubiquinone oxidoreductase mitochondrial putative
TcCLB.511127.274	409.758	200.61	-1.03038	0.00299576	hypothetical protein conserved
TcCLB.506367.10	464.982	227.493	-1.03135	0.0111317	isovaleryl-coA dehydrogenase putative
TcCLB.505073.30	438.748	214.557	-1.03203	0.000380639	mu-adaptin 4 putativeadaptor complex AP-4 medium subunit putative
TcCLB.506947.40	82.2818	40.2285	-1.03236	0.0350465	peroxisome assembly protein putative
TcCLB.507041.10	111.725	54.6191	-1.03247	0.00130399	hypothetical protein conserved
TcCLB.506649.64	471.161	230.23	-1.03315	0.00306461	hypothetical protein conserved
TcCLB.509825.14	5051.64	2468.04	-1.03338	4.67049e-06	40S ribosomal protein SA putative
TcCLB.506357.190	133.121	65.0289	-1.03359	0.00463617	hypothetical protein conserved
TcCLB.503643.30	889.444	434.472	-1.03364	0.0146448	hypothetical protein conserved
TcCLB.506779.130	148.949	72.7383	-1.03403	0.0211667	hypothetical protein
TcCLB.509599.120	838.254	409.261	-1.03437	0.00280471	hypothetical protein conserved
TcCLB.510309.40	1901.25	928.208	-1.03443	0.00329042	60S acidic ribosomal protein P2 putative
TcCLB.511001.80	254.451	124.198	-1.03474	0.00518709	hypothetical protein conserved
TcCLB.506493.110	614.329	299.806	-1.03498	0.0216942	hypothetical protein conserved
TcCLB.504247.10	442.867	216.076	-1.03533	0.00412737	hypothetical protein conserved
TcCLB.508731.50	1676.72	817.962	-1.03553	0.0100458	outer arm dynein-like putative
TcCLB.507559.70	272.398	132.819	-1.03625	0.0181953	hypothetical protein conserved
TcCLB.508207.54	361.318	176.144	-1.03651	0.0449677	hypothetical protein conserved
TcCLB.511417.94	195.694	95.3678	-1.03703	0.0294236	hypothetical protein conserved
TcCLB.503831.20	165.551	80.6776	-1.03703	0.0146987	oxidoreductase putative
TcCLB.506563.60	466.052	227.078	-1.0373	0.000264089	hypothetical protein conserved
TcCLB.507673.65	2300.95	1120.44	-1.03816	1.35426e-05	DNA-directed RNA polymerase subunit putative
TcCLB.508777.60	232.173	113.015	-1.03869	0.0186009	hypothetical protein conserved
TcCLB.509171.47	598.671	291.339	-1.03906	0.00104425	hypothetical protein conserved
TcCLB.507213.20	436.294	212.312	-1.03911	0.000827121	protein kinase putative
TcCLB.506163.70	111.938	54.4523	-1.03963	0.00772868	hypothetical protein conserved
TcCLB.509967.100	274.188	133.374	-1.03969	0.000375036	hypothetical protein conserved pseudogene
TcCLB.508183.20	989.017	480.8	-1.04056	0.000473714	hypothetical protein conserved
TcCLB.507669.80	113.9	55.37	-1.04059	0.00182732	protein phosphotase putative
TcCLB.510255.4	364.484	177.174	-1.04069	0.00740084	hypothetical protein conserved
TcCLB.508647.120	120.349	58.4848	-1.04109	0.0206741	hypothetical protein conserved
TcCLB.508719.40	1525.04	740.804	-1.04168	6.37549e-05	kinetoplast DNA-associated protein putative
TcCLB.506863.10	311.496	151.262	-1.04216	9.45751e-05	alanyl-tRNA synthetase putative
TcCLB.510283.90	156.879	76.1726	-1.04231	0.0119108	hypothetical protein conserved
TcCLB.510289.10	159.496	77.4412	-1.04234	0.0225392	hypothetical protein conserved
TcCLB.507677.100	290.321	140.929	-1.04268	0.00248519	hypothetical protein conserved
TcCLB.506857.110	398.292	193.329	-1.04276	0.00148779	hypothetical protein conserved
TcCLB.506887.90	392.626	190.359	-1.04444	0.00162055	hypothetical protein conserved
TcCLB.508357.26	587.416	284.763	-1.04462	0.000111748	hypothetical protein conserved
TcCLB.508389.10	808.878	391.664	-1.04631	0.00429581	hypothetical protein conserved
TcCLB.510759.140	99.9544	48.3713	-1.04712	0.00534402	hypothetical protein conserved
TcCLB.509667.20	2119.36	1022.92	-1.05094	1.7345e-06	tryptophanyl-tRNA synthetase pseudogene putative
TcCLB.506859.130	448.16	216.279	-1.05112	0.000541844	hypothetical protein conserved
TcCLB.508041.50	297.37	143.443	-1.05178	0.00140391	hypothetical protein conserved
TcCLB.508515.80	140.885	67.9333	-1.05233	0.0283027	hypothetical protein conserved
TcCLB.507925.60	363.875	175.412	-1.0527	0.000537544	calcium-binding protein putative
TcCLB.509443.20	313.516	151.132	-1.05273	0.000354949	mitochondrial RNA binding protein 1 putative
TcCLB.506213.60	10927.3	5264.38	-1.0536	3.36716e-06	40S ribosomal protein S2 putative
TcCLB.504137.80	423.885	204.202	-1.05368	0.00351594	G-actin binding protein putativeCAP%2FSrv2p putative
TcCLB.507809.60	931.511	448.627	-1.05406	0.000267841	hypothetical protein conserved
TcCLB.504159.80	264.936	127.54	-1.05469	0.000906187	histone deacetylase putative
TcCLB.506505.30	555.408	267.369	-1.05472	8.86533e-05	hypothetical protein conserved
TcCLB.507927.50	469.617	225.969	-1.05536	0.000121404	metallo-beta-lactamase superfamily putative
TcCLB.510241.100	739.602	355.845	-1.0555	0.00615585	hypothetical protein conserved
TcCLB.506167.20	179.231	86.2164	-1.05579	0.00358422	hypothetical protein conserved
TcCLB.507677.160	836.077	402.05	-1.05626	3.94435e-05	hypothetical protein conserved
TcCLB.506227.50	211.023	101.466	-1.05641	0.00205619	hypothetical protein conserved
TcCLB.506265.140	361.637	173.877	-1.05648	0.00615585	hypothetical protein conserved
TcCLB.506943.80	576.164	276.967	-1.05677	0.000617751	hypothetical protein conserved
TcCLB.503881.39	1869.67	898.765	-1.05677	0.00164248	ribosomal protein L38 putative
TcCLB.511735.34	802.224	385.356	-1.05781	0.00211081	hypothetical protein conserved
TcCLB.506341.30	360.632	173.201	-1.05808	7.70896e-05	beta galactofuranosyl glycosyltransferase putative
TcCLB.504103.6	303.479	145.676	-1.05884	0.00653129	hypothetical protein conserved
TcCLB.505555.20	639.432	306.93	-1.05888	0.0392552	hypothetical protein conserved
TcCLB.511127.80	402.08	192.995	-1.05892	5.14973e-05	hypothetical protein conserved
TcCLB.510311.150	192.098	92.1751	-1.05939	0.000202848	MP99 putative
TcCLB.509979.230	799.359	383.391	-1.06003	0.00179865	hypothetical protein conserved
TcCLB.511537.21	468.728	224.731	-1.06055	0.00382075	hypothetical protein conserved
TcCLB.510955.10	863.308	413.891	-1.06062	0.000726497	hypothetical protein conserved
TcCLB.508465.20	319.578	153.196	-1.06079	0.00708807	hypothetical protein conserved
TcCLB.504165.20	552.013	264.583	-1.06098	0.000223096	hypothetical protein conserved
TcCLB.506357.100	445.916	213.662	-1.06144	0.0112243	RNA polymerase subunit putativeDNA-directed RNA polymerase I subunit putative
TcCLB.510181.30	230.386	110.39	-1.06145	0.000378376	ATP-dependent DEAD%2FH RNA helicase putativeRNA helicase putative
TcCLB.508265.4	136.19	65.2535	-1.06149	0.021482	synaptojanin N-terminal domain putative
TcCLB.508989.120	489.978	234.76	-1.06153	0.000114928	hypothetical protein conserved
TcCLB.507795.100	511.795	245.189	-1.06167	0.000454627	mitochondrial ribosomal protein L3 putative
TcCLB.510811.10	303.58	145.424	-1.06181	0.000183621	protein associated with differentiation 4 putative
TcCLB.503989.20	137.553	65.8728	-1.06224	0.0211391	hypothetical protein conserved
TcCLB.507883.100	352.163	168.635	-1.06234	0.000422782	malate dehydrogenase putative
TcCLB.419043.10	448.487	214.646	-1.06311	0.0118264	hypothetical protein conserved
TcCLB.506945.80	378.505	181.133	-1.06326	0.000120997	DNA ligase I putative
TcCLB.509779.20	271.635	129.974	-1.06345	0.0149207	hypothetical protein conserved
TcCLB.506551.10	1379.14	659.778	-1.06372	1.7277e-06	protein associated with differentiation 4 putative
TcCLB.509269.10	489.758	234.086	-1.06503	0.00082174	hypothetical protein conserved
TcCLB.510143.24	899.526	429.724	-1.06575	8.99709e-06	Hsc70-interacting protein Hip putative
TcCLB.510407.60	324.97	155.075	-1.06734	0.00380194	tyrosyl-tRNA synthetase pseudogene putative
TcCLB.509067.70	359.19	171.39	-1.06746	0.00244571	pyrroline-5-carboxylate synthetase-like protein putative
TcCLB.510091.50	266.738	127.226	-1.06804	0.0061269	hypothetical protein conserved
TcCLB.509497.30	727.892	347.153	-1.06815	0.000226353	agmatinase putative
TcCLB.506733.70	409.187	195.117	-1.06842	0.00178237	glycosyl transferase-like protein putative
TcCLB.506925.260	668.709	318.649	-1.06941	2.41176e-05	protein kinase putative
TcCLB.510289.3	152.213	72.5211	-1.06962	0.0185424	hypothetical protein conserved
TcCLB.508381.20	309.527	147.41	-1.07023	0.0125734	hypothetical protein conserved pseudogene
TcCLB.506933.30	355.315	169.202	-1.07035	0.000111795	hypothetical protein conserved
TcCLB.511555.40	651.794	310.006	-1.07212	0.000215089	cleavage and polyadenylation specificity factor 30 kDa subunit putative
TcCLB.510755.40	342.928	163.015	-1.0729	0.000786393	hypothetical protein conserved
TcCLB.506563.20	465.914	221.318	-1.07394	0.000119655	exosome-associated protein 1 putativeRrp42 homologue putativeRNasePH-like protein putative EAP1
TcCLB.511199.20	145.784	69.2444	-1.07407	0.00757995	hypothetical protein conserved
TcCLB.503801.20	4391.59	2085.41	-1.07441	0.000119292	ribosomal protein S26 putative
TcCLB.508277.310	189.396	89.8631	-1.0756	0.0236709	hypothetical protein
TcCLB.503713.10	656.731	311.597	-1.07562	0.00164179	hypothetical protein conserved
TcCLB.510429.24	1620.8	768.911	-1.07581	0.00180824	hypothetical protein conserved
TcCLB.507093.310	196.936	93.4043	-1.07617	0.00214857	hypothetical protein conserved
TcCLB.506181.80	352.43	167.066	-1.07692	0.00187329	hypothetical protein conserved
TcCLB.510253.29	213.292	101.058	-1.07764	0.00843117	hypothetical protein conserved
TcCLB.506755.180	246.51	116.744	-1.0783	0.00528421	hypothetical protein conserved
TcCLB.511143.19	452.477	214.266	-1.07844	0.0445508	hypothetical protein conserved
TcCLB.506933.60	1718.23	813	-1.07959	2.24394e-05	mitochondrial RNA binding protein putative
TcCLB.510839.11	261.545	123.752	-1.0796	0.00431501	hypothetical protein
TcCLB.506207.40	989.222	467.935	-1.07999	3.1646e-05	hypothetical protein conserved
TcCLB.506857.100	689.627	326.213	-1.08	0.00585148	endoplasmatic reticulum retrieval protein putative
TcCLB.504029.90	312.894	147.958	-1.08048	0.000870924	hypothetical protein conserved
TcCLB.511871.40	224.109	105.966	-1.0806	0.00337447	hypothetical protein conserved
TcCLB.510531.10	180.576	85.3816	-1.08061	0.00237104	hypothetical protein conserved
TcCLB.504163.90	303.971	143.685	-1.08103	0.000261662	hypothetical protein conserved
TcCLB.510719.160	3426.11	1618.8	-1.08165	0.000541844	60S ribosomal protein L22 putative
TcCLB.506945.290	1887.07	891.6	-1.08168	0.00689489	ribosomal protein L15 putative
TcCLB.504159.40	320.653	151.493	-1.08176	0.00332734	aquaporin-like protein putative
TcCLB.504163.70	350.099	165.397	-1.08183	0.000288327	hypothetical protein conserved
TcCLB.508387.10	209.652	99.0245	-1.08214	0.00914466	hypothetical protein conserved
TcCLB.508831.120	420.1	198.316	-1.08293	0.0364986	glucosamine 6-phosphate n-acetyltransferase putative
TcCLB.503841.30	267.113	126.043	-1.08353	0.00091218	rRNA dimethyltransferase putative
TcCLB.503579.119	782.198	369.036	-1.08377	0.00269764	hypothetical protein conserved
TcCLB.503651.30	350.419	165.278	-1.08419	0.00412626	hypothetical protein
TcCLB.511421.170	768.283	362.338	-1.0843	0.000886642	hypothetical protein conserved
TcCLB.508375.80	413.641	195.076	-1.08434	0.0102218	hypothetical protein conserved
TcCLB.509165.34	1026.26	483.753	-1.08505	0.000343494	ribosomal P protein AGP2beta-1 putative
TcCLB.506503.150	1373.18	647.015	-1.08565	0.0122725	histone H3 variant putative
TcCLB.508277.120	1336.39	629.323	-1.08647	0.000560348	ribosomal protein S6 putativeNPH2%2FRS6-like protein putative
TcCLB.504147.260	178.616	84.0784	-1.08705	0.00249449	hypothetical protein conserved
TcCLB.508375.5	286.608	134.907	-1.08711	0.0132371	elongation factor 1-gamma EF-1-gamma pseudogene putative
TcCLB.506179.50	235.006	110.603	-1.08731	0.00106019	hypothetical protein conserved
TcCLB.506227.160	242.488	114.121	-1.08734	0.000207589	MOZ%2FSAS family acetyltransferase putative
TcCLB.507963.79	430.069	202.344	-1.08776	0.00107191	nucleosome assembly protein putative
TcCLB.510105.184	586.706	276.018	-1.08787	0.000288737	hypothetical protein conserved
TcCLB.509151.70	183.1	86.1361	-1.08794	0.000299675	hypothetical protein conserved
TcCLB.504213.80	195.583	91.9433	-1.08896	0.000446849	threonine synthase putative
TcCLB.511047.40	361.685	169.656	-1.09212	0.00335965	NADH-cytochrome b5 reductase putative
TcCLB.506865.10	599.696	281.202	-1.09262	1.84559e-05	ARP2%2F3 complex subunit putative
TcCLB.510431.110	496.879	232.921	-1.09305	0.000344887	hypothetical protein
TcCLB.506941.229	541.576	253.818	-1.09337	8.43062e-05	pre-mRNA cleavage complex II Clp1 protein putative
TcCLB.506563.90	504.948	236.633	-1.09348	0.000297621	calpain-like cysteine peptidase pseudogene putative
TcCLB.507521.90	370.427	173.547	-1.09386	0.000439126	hypothetical protein conserved
TcCLB.505807.160	119.326	55.8364	-1.09563	0.0233187	hypothetical protein conserved
TcCLB.509245.29	348.453	162.95	-1.09653	0.00344858	hypothetical protein conserved
TcCLB.510105.80	210.367	98.3567	-1.09681	0.00320397	folylpolyglutamate synthetase FPGS
TcCLB.508307.184	307.396	143.662	-1.09741	0.0186009	hypothetical protein conserved
TcCLB.508647.40	278.996	130.275	-1.09869	0.000733574	replication factor C subunit 1 putative
TcCLB.510101.90	941.43	439.46	-1.09912	0.000160993	hypothetical protein conserved
TcCLB.511589.180	517.36	241.459	-1.09939	6.31216e-05	hypothetical protein conserved
TcCLB.505977.26	2083.51	972.105	-1.09983	5.95749e-05	60S acidic ribosomal protein P2 putative
TcCLB.508169.90	844.195	393.826	-1.10002	6.78086e-06	eukaryotic translation initiation factor 3 subunit L putative
TcCLB.511911.94	1081.92	504.563	-1.10049	9.74139e-05	hypothetical protein conserved
TcCLB.506943.90	726.63	338.65	-1.10143	0.000378131	hypothetical protein conserved
TcCLB.509769.60	480.298	223.711	-1.10229	5.9152e-05	succinate dehydrogenase iron-sulfur subunit SDH2N
TcCLB.508163.390	181.128	84.3465	-1.10261	0.00512805	hypothetical protein conserved
TcCLB.506825.140	688.851	320.373	-1.10444	0.000278972	hypothetical protein conserved
TcCLB.510963.70	372.306	173.118	-1.10473	0.0286357	ARP2%2F3 complex subunit putative
TcCLB.511361.60	133.36	61.9843	-1.10536	0.010699	hypothetical protein
TcCLB.509807.29	552.859	256.943	-1.10546	0.00104259	hypothetical protein conserved
TcCLB.507179.14	178.952	83.1637	-1.10555	0.0160868	hypothetical protein
TcCLB.506885.300	499.639	232.12	-1.10601	0.0130951	hypothetical protein conserved
TcCLB.506635.44	726.767	337.576	-1.10628	0.0435321	hypothetical protein conserved
TcCLB.510431.330	516.311	239.458	-1.10847	0.0143087	hypothetical protein conserved
TcCLB.504153.200	602.746	279.539	-1.1085	0.00185219	hypothetical protein conserved
TcCLB.511529.130	519.109	240.738	-1.10858	0.0213691	hypothetical protein conserved
TcCLB.507625.180	159.576	73.9985	-1.10868	0.00429241	kinesin putative
TcCLB.508535.30	269.014	124.731	-1.10886	0.000508056	hypothetical protein conserved
TcCLB.506375.110	1094.02	507.22	-1.10895	0.00253072	H -ATPase G subunit putative
TcCLB.510091.70	525.3	243.37	-1.10999	0.00153678	U6 snRNA-associated Sm-like protein LSm8 putative
TcCLB.507077.50	364.034	168.582	-1.11063	0.0277562	hypothetical protein conserved
TcCLB.504147.120	7162.97	3316.86	-1.11074	4.59567e-05	60S ribosomal protein L22 putative
TcCLB.504033.53	331.481	153.467	-1.11099	0.00199751	UDP-Gal or UDP-GlcNAc-dependent glycosyltransferase pseudogene putativeUDP-Gal or UDP-GlcNAc-dependent glycosyltransferase putative interrupted
TcCLB.510071.20	227.988	105.481	-1.11197	0.0131931	hypothetical protein
TcCLB.510255.20	330.913	153.076	-1.1122	0.00280153	hypothetical protein conserved
TcCLB.507507.40	238.786	110.448	-1.11235	0.00267159	ubiquitin hydrolase putativecysteine peptidase Clan CA family C19 putative
TcCLB.507547.30	435.519	201.152	-1.11445	0.0010779	mitochondrial processing peptidase alpha subunit putativemetallo-peptidase Clan ME Family M16 putative
TcCLB.510743.60	363.135	167.698	-1.11464	0.000105107	phospholipase A1 putative
TcCLB.509127.80	150.617	69.546	-1.11484	0.0043516	hypothetical protein conserved
TcCLB.510351.130	259.74	119.915	-1.11505	0.00402222	hypothetical protein conserved
TcCLB.507105.70	259.355	119.685	-1.11568	0.000279847	ABC transporter putative
TcCLB.503903.70	705.467	325.505	-1.1159	0.0017094	hypothetical protein conserved
TcCLB.504159.30	281.077	129.566	-1.11727	0.000287985	hypothetical protein conserved
TcCLB.509967.20	81.8693	37.7355	-1.1174	0.00360248	mismatch repair protein MSH4 putative
TcCLB.504009.20	274.862	126.608	-1.11834	0.000750423	hypothetical protein conserved
TcCLB.508463.20	216.606	99.6583	-1.12001	8.3955e-05	hypothetical protein conserved
TcCLB.504181.30	7676.23	3528.44	-1.12137	0.000709797	40S ribosomal protein S23 putative
TcCLB.511055.40	46.301	21.2728	-1.12204	0.00880567	glycine dehydrogenase %5Bdecarboxylating%5D pseudogene putative
TcCLB.506943.130	1745.29	801.626	-1.12247	3.71615e-05	hypothetical protein conserved
TcCLB.506591.30	1020.57	468.749	-1.12249	1.04072e-05	hypothetical protein conserved
TcCLB.511543.50	484.054	222.151	-1.12363	0.00187651	hypothetical protein conserved
TcCLB.506825.24	358.359	164.412	-1.12409	0.00158272	hypothetical protein conserved
TcCLB.506737.121	1112.28	510.236	-1.12429	0.00850303	mucin-associated surface protein MASP pseudogene putative
TcCLB.503613.30	410.879	188.467	-1.1244	4.6894e-05	DNA repair protein putative
TcCLB.510857.50	114.849	52.6803	-1.1244	0.0270264	lipoate-protein ligase putativelipoyl ligase putativelipoyltransferase putativelipoate biosynthesis protein putative
TcCLB.511421.210	369.59	169.422	-1.1253	0.000762199	hypothetical protein conserved
TcCLB.510515.70	551.56	252.752	-1.1258	0.00128449	hypothetical protein conserved
TcCLB.504149.40	425.463	194.822	-1.12688	0.000834949	tatD related deoxyribonuclease putative
TcCLB.508277.90	260.981	119.431	-1.12777	0.00220357	hypothetical protein conserved
TcCLB.503453.64	1595.53	729.23	-1.12959	0.00534885	hypothetical protein conserved
TcCLB.510593.20	478.531	218.701	-1.12966	0.000750433	hypothetical protein conserved
TcCLB.503893.130	155.24	70.9145	-1.13035	0.00144791	hypothetical protein conserved
TcCLB.506739.150	1347.97	615.592	-1.13074	4.83387e-05	60S ribosomal protein L13a putative
TcCLB.508207.260	289.775	132.314	-1.13097	0.00144791	hypothetical protein conserved
TcCLB.508949.10	371.173	169.465	-1.13111	0.00676766	hypothetical protein conserved
TcCLB.510611.20	141.607	64.6327	-1.13155	0.00280471	UDP-glucuronic acid%2FUDP-N-acetylgalactosamine transporter putativeUDP-GlcA%2FUDP-GalNAc transporter putative
TcCLB.511419.50	255.018	116.372	-1.13186	0.00129223	3-phosphoglycerate kinase glycosomal PGKA
TcCLB.506363.100	529.599	241.498	-1.13289	2.85261e-05	hypothetical protein conserved
TcCLB.507531.10	128.753	58.6708	-1.1339	0.00137445	hypothetical protein conserved pseudogene
TcCLB.506801.110	435.3	198.232	-1.13482	0.00264873	hypothetical protein conserved
TcCLB.506673.50	104.358	47.501	-1.13551	0.00645229	apurinic%2Fapyrimidinic endonuclease putativeAPE2%2FAPN2%2FExoIII-related apurinic%2Fapyrimidinic endonuclease putative
TcCLB.507641.60	374.123	169.99	-1.13807	2.55089e-05	aldehyde dehydrogenase putative
TcCLB.506495.20	241.189	109.576	-1.13823	0.000134587	helicase-like protein putative
TcCLB.508723.100	527.916	239.803	-1.13846	0.000261662	rab-like GTPase activating protein putative
TcCLB.503955.20	424.647	192.814	-1.13906	0.00209888	mitochondrial DNA polymerase beta putative
TcCLB.511689.10	279.207	126.673	-1.14022	0.00169779	hypothetical protein
TcCLB.503579.20	360.927	163.681	-1.14082	0.00232476	hypothetical protein conserved
TcCLB.507709.50	3120.77	1414.37	-1.14174	0.0107238	60S ribosomal protein L6 putative
TcCLB.510149.100	469.774	212.815	-1.14237	0.00112622	hypothetical protein conserved
TcCLB.504033.160	181.376	82.1457	-1.14272	0.00307202	hypothetical protein
TcCLB.504181.50	545.811	247.086	-1.14339	0.00115485	T-complex protein 1 delta subunit putative
TcCLB.508183.4	491.098	222.084	-1.14491	0.00357578	aspartyl aminopeptidase putative
TcCLB.506357.170	100.635	45.5032	-1.14509	0.00952026	serine%2Fthreonine protein phosphatase putative
TcCLB.511693.70	258.397	116.79	-1.14568	0.00229025	hypothetical protein conserved
TcCLB.506519.90	109.034	49.2569	-1.14639	0.0207953	hypothetical protein conserved
TcCLB.506743.120	94.1017	42.5057	-1.14657	0.00782447	Elongator-like Protein 3a putative
TcCLB.511353.50	574.438	259.385	-1.14706	0.00209022	hypothetical protein conserved
TcCLB.506691.70	653.79	295.127	-1.14749	0.000110286	hypothetical protein conserved
TcCLB.506695.30	312.299	140.898	-1.14828	0.00179508	protein kinase putativeserine%2Fthreonine protein kinase putative
TcCLB.509895.20	306.01	138.026	-1.14864	1.45952e-06	mitochondrial RNA binding protein putative
TcCLB.503637.10	347.264	156.579	-1.14914	0.00292032	hypothetical protein conserved
TcCLB.506567.120	423.007	190.706	-1.14933	0.000408977	mitochondrial RNA binding protein putative
TcCLB.508539.30	239.037	107.75	-1.14954	0.0100589	hypothetical protein conserved
TcCLB.508717.56	800.372	360.646	-1.15009	6.8746e-05	hypothetical protein conserved
TcCLB.507585.10	2103.18	946.924	-1.15125	1.28802e-08	amino acid transporter putative
TcCLB.509965.200	2276.65	1024.68	-1.15174	0.0238483	hypothetical protein conserved
TcCLB.510603.20	124.507	56.0364	-1.15179	0.00894342	hypothetical protein conserved
TcCLB.510749.60	248.966	112.012	-1.1523	0.039851	hypothetical protein conserved
TcCLB.511439.120	246.635	110.942	-1.15257	0.00383058	aminopeptidase putativemetallo-peptidase clan MAE family M1 putative
TcCLB.509141.30	524.097	235.401	-1.15471	0.00320243	hypothetical protein
TcCLB.503841.10	892.101	400.565	-1.15517	1.58939e-05	proteasome activator protein pa26 putative
TcCLB.504147.20	2214.45	993.039	-1.15702	0.000498165	60S ribosomal protein L18 putative
TcCLB.510533.120	194.913	87.4013	-1.15711	0.000100642	translation initiation factor IF-2 putative
TcCLB.508169.50	152.314	68.2979	-1.15714	0.0156144	hypothetical protein conserved
TcCLB.511001.120	8598.89	3855.4	-1.15727	5.18493e-07	60S ribosomal protein L18a putative
TcCLB.504153.220	220.803	98.9593	-1.15785	0.0061568	DNA recombination and repair protein RAD51 putative
TcCLB.511425.19	367.677	164.379	-1.16141	0.00538375	hypothetical protein conserved pseudogenehypothetical protein conserved frameshift
TcCLB.509831.36	771.031	344.64	-1.1617	0.000442666	mitochondrial RNA binding protein 1 putative
TcCLB.510535.50	252.947	112.921	-1.16353	0.000624897	hypothetical protein
TcCLB.504035.70	1107.49	494.342	-1.16371	0.000216877	cyclophilin putative
TcCLB.506401.150	292.961	130.681	-1.16466	0.000227367	hypothetical protein conserved
TcCLB.509669.80	533.831	238.123	-1.16468	0.00406989	hypothetical protein conserved
TcCLB.511715.30	560.898	250.181	-1.16477	0.000523419	hypothetical protein conserved
TcCLB.510525.130	253.311	112.98	-1.16484	0.000978651	hypothetical protein conserved
TcCLB.506885.360	308.113	137.38	-1.16528	0.000251948	hypothetical protein conserved
TcCLB.509823.10	242.243	107.954	-1.16604	0.00341779	hypothetical protein conserved
TcCLB.507089.120	397.05	176.872	-1.16661	0.00255601	hypothetical protein conserved
TcCLB.506945.150	576.038	256.493	-1.16725	0.000305234	hypothetical protein
TcCLB.504159.50	284.577	126.701	-1.16739	0.000176665	aquaporin-like protein putative
TcCLB.510955.20	149.14	66.3683	-1.1681	0.00442791	hypothetical protein conserved
TcCLB.507611.320	805.185	358.236	-1.16841	3.49619e-05	hypothetical protein conserved
TcCLB.506405.80	337.14	149.989	-1.16849	0.0277089	hypothetical protein conserved
TcCLB.508777.180	859.672	382.199	-1.16946	0.000209676	prefoldin subunit 2 putative
TcCLB.509267.90	238.177	105.879	-1.16961	0.00086395	ATP-dependent RNA helicase putative
TcCLB.506779.44	985.184	437.903	-1.16978	0.00622296	hypothetical protein conserved
TcCLB.507009.100	525.396	233.527	-1.16982	0.000763765	cyclophilin putativePPIase putativerotamase putativepeptidyl-prolyl cis-trans isomerase putative
TcCLB.506925.280	521.174	231.397	-1.1714	1.2892e-05	hypothetical protein conserved
TcCLB.510347.50	294.578	130.741	-1.17194	0.000358722	hypothetical protein conserved
TcCLB.511735.10	330.505	146.67	-1.1721	0.00531126	chaperonin HSP60%2FCNP60 putative
TcCLB.507837.40	471.263	209.08	-1.17248	5.25425e-05	hypothetical protein conserved
TcCLB.509167.80	1417.62	628.887	-1.1726	3.0065e-05	hypothetical protein conserved
TcCLB.508387.80	185.093	82.0216	-1.17418	0.00079544	hypothetical protein conserved
TcCLB.510747.90	248.704	110.12	-1.17535	0.000203519	hypothetical protein
TcCLB.510603.160	153.224	67.8344	-1.17555	0.000427317	hypothetical protein conserved
TcCLB.504213.130	418.025	185.036	-1.17579	0.00330519	hypothetical protein conserved
TcCLB.510529.39	283.655	125.495	-1.17651	0.0229839	hypothetical protein conserved
TcCLB.510091.100	403.439	178.48	-1.17658	0.00237797	hypothetical protein conserved
TcCLB.511303.100	222.864	98.5362	-1.17744	0.00194118	hypothetical protein
TcCLB.510257.24	308.848	136.516	-1.17783	0.00733923	hypothetical protein conserved
TcCLB.506861.30	2904.79	1281.8	-1.18027	2.13147e-05	60S ribosomal protein L14 putative
TcCLB.506367.80	144.153	63.6032	-1.18043	0.03672	hypothetical protein
TcCLB.508169.69	1234.35	544.605	-1.18047	0.00382791	peptidyl-prolyl cis-trans isomerase putative
TcCLB.506567.70	581.931	256.341	-1.18279	0.000158	NADP-dependent oxidoreductase putative
TcCLB.507143.10	710.818	312.898	-1.18379	0.000657076	hypothetical protein conserved
TcCLB.511545.80	828.543	364.716	-1.1838	8.3932e-06	L-Lysine transport protein
TcCLB.510407.90	725.187	319.186	-1.18396	2.30583e-06	serine hydroxymethyltransferase putative
TcCLB.511069.10	10198.6	4487.32	-1.18445	1.35666e-06	40S ribosomal protein S8 putative
TcCLB.511589.10	661.105	290.863	-1.18454	0.000800384	ATP synthase putative
TcCLB.503449.14	1165.54	512.777	-1.18459	7.70896e-05	hypothetical protein conserved
TcCLB.507831.70	1447.09	636.626	-1.18463	9.26998e-06	pyruvate dehydrogenase E1 component alpha subunit putative
TcCLB.511065.36	574.083	252.549	-1.1847	3.45355e-07	hypothetical protein conserved
TcCLB.506749.30	2099.89	923.487	-1.18515	8.02843e-06	flagellar calcium-binding protein putative
TcCLB.506925.540	290.258	127.612	-1.18558	0.00144791	hypothetical protein conserved
TcCLB.511585.180	332.67	146.233	-1.18582	0.00256552	hypothetical protein conserved
TcCLB.507467.110	349.064	153.41	-1.1861	1.8642e-05	hypothetical protein conserved
TcCLB.507975.10	151.293	66.4091	-1.18789	0.00017358	retrotransposon hot spot protein RHS pseudogene putative
TcCLB.511867.60	242.455	106.352	-1.18887	0.00560489	hypothetical protein conserved
TcCLB.507873.50	226.027	99.0268	-1.19061	0.000795615	hypothetical protein conserved
TcCLB.510749.10	319.562	139.985	-1.19083	0.00318185	hypothetical protein conserved
TcCLB.511751.22	768.691	336.561	-1.19154	0.00508457	hypothetical protein conserved
TcCLB.509705.10	45.284	19.8265	-1.19157	0.0179086	cellulosomal scaffoldin anchoring protein putative
TcCLB.509157.270	345.051	150.987	-1.19239	0.000234172	hypothetical protein conserved
TcCLB.504017.10	3199.61	1399.92	-1.19255	9.79106e-06	basic transcription factor 3a putative
TcCLB.507013.24	303.949	132.933	-1.19313	0.0320774	polyADP-ribose glycohydrolase putative
TcCLB.511145.50	1613.23	704.748	-1.19477	3.02649e-05	vacuolar ATP synthase putative
TcCLB.503893.70	491.468	214.596	-1.19547	0.000339947	reductase putative
TcCLB.507485.60	2385.85	1041.18	-1.19628	5.46909e-06	hypothetical protein conserved
TcCLB.510525.139	177.178	77.3183	-1.19631	0.00421865	protein kinase putative
TcCLB.506925.340	295.602	128.974	-1.19658	0.000334223	hypothetical protein conserved
TcCLB.508317.120	76.1545	33.2235	-1.19672	0.015753	mannosyl-oligosaccharide 12-alpha-mannosidase IB putative
TcCLB.510743.40	299.072	130.41	-1.19744	0.00414985	prenyl protein specific carboxyl methyltransferase putative
TcCLB.510101.170	9974.76	4348.78	-1.19767	1.49556e-06	40S ribosomal protein S5 putative
TcCLB.510215.10	79.8436	34.8057	-1.19785	0.00174566	NADH-dependent fumarate reductase putative
TcCLB.507527.10	383.313	167.031	-1.1984	2.10987e-05	hypothetical protein conserved
TcCLB.507997.40	240.525	104.754	-1.19919	0.00142934	hypothetical protein conserved
TcCLB.506963.10	10112.2	4401.39	-1.20007	7.65639e-07	60S ribosomal protein L10a putative
TcCLB.509895.30	1932.83	841.25	-1.20011	8.88273e-09	hypothetical protein conserved
TcCLB.504011.60	321.617	139.874	-1.20121	0.00119836	hypothetical protein conserved
TcCLB.506943.23	690.131	300.084	-1.20151	0.000707582	hypothetical protein conserved
TcCLB.506543.90	559.597	243.233	-1.20205	0.000362099	cytochrome c oxidase assembly protein putative
TcCLB.507625.183	511.196	221.985	-1.20341	0.000559959	SNARE domain-containing protein putative
TcCLB.503493.30	113.658	49.3496	-1.2036	0.010263	hypothetical protein conserved
TcCLB.505989.82	679.102	294.704	-1.20436	5.78709e-05	ruvB-like DNA helicase putative
TcCLB.504153.70	236.458	102.576	-1.20489	8.97021e-05	hypothetical protein conserved
TcCLB.506691.22	142.927	61.9942	-1.20507	0.00136762	hypothetical protein conserved
TcCLB.508951.60	194.381	84.2845	-1.20555	0.0031693	hypothetical protein conserved
TcCLB.507641.250	537.476	233.017	-1.20576	0.0381871	hypothetical protein
TcCLB.510989.40	384.877	166.827	-1.20604	0.000672565	hypothetical protein conserved
TcCLB.511871.130	114.899	49.6876	-1.20941	0.00306461	retrotransposon hot spot RHS protein putative
TcCLB.510345.20	273.059	118.078	-1.20948	0.0264615	hypothetical protein
TcCLB.511867.90	377.775	163.343	-1.20963	0.000177619	hypothetical protein conserved
TcCLB.510285.40	249.243	107.695	-1.2106	3.21739e-05	hypothetical protein conserved
TcCLB.506765.43	469.443	202.731	-1.21138	0.00150514	hypothetical protein
TcCLB.506025.50	676.104	291.729	-1.21262	3.63989e-07	vacuolar ATP synthase subunit b putative
TcCLB.508145.40	1373.49	592.307	-1.21343	0.00180678	hypothetical protein conserved
TcCLB.509767.160	1040.19	448.136	-1.21485	0.00158956	hypothetical protein conserved
TcCLB.506529.516	812.925	349.957	-1.21594	0.00189372	ATP synthase subunit putative
TcCLB.503527.4	848.386	365.034	-1.21669	4.83189e-06	hypothetical protein conserved pseudogene
TcCLB.507755.10	321.644	138.388	-1.21675	0.0072565	hypothetical protein
TcCLB.503579.60	416.494	179.05	-1.21793	6.83845e-05	hypothetical protein
TcCLB.510879.170	613.863	263.755	-1.21872	0.00292032	hypothetical protein conserved
TcCLB.506633.109	107.527	46.1921	-1.21898	0.00986324	hypothetical protein
TcCLB.424195.5	407.351	174.891	-1.21982	0.0324286	hypothetical protein conserved
TcCLB.511753.20	721.469	309.636	-1.22036	2.46045e-05	class I nuclease-like protein putative
TcCLB.510811.20	169.958	72.9126	-1.22094	0.000378543	protein associated with differentiation 4 putative
TcCLB.506375.90	479.547	205.716	-1.22102	0.000365833	hypothetical protein conserved
TcCLB.407477.44	519.966	223	-1.22137	0.00328413	hypothetical protein conserved
TcCLB.509443.48	857.572	367.746	-1.22155	0.000984242	hypothetical protein conserved
TcCLB.503953.40	381.039	163.347	-1.222	0.00175598	hypothetical protein conserved
TcCLB.427355.10	465.53	199.497	-1.22251	0.00161314	oligosaccharyl transferase subunit putative
TcCLB.509537.70	397.368	170.142	-1.22374	0.00226782	hypothetical protein conserved
TcCLB.511745.10	2404.4	1028.52	-1.22511	1.03411e-07	heat shock 70 kDa protein mitochondrial precursor putative
TcCLB.503449.10	8332.58	3564.13	-1.22521	1.88806e-06	60S ribosomal protein L17 putative
TcCLB.508779.70	604.435	258.484	-1.22551	0.000175977	hypothetical protein conserved
TcCLB.511735.20	965.641	412.941	-1.22555	4.78867e-05	hypothetical protein conserved
TcCLB.506357.40	471.602	201.585	-1.22618	3.96107e-05	elongation factor Tu putative
TcCLB.503903.10	373.121	159.468	-1.22638	0.00868767	hypothetical protein
TcCLB.507639.20	382.916	163.531	-1.22746	0.0111957	universal minicircle sequence binding protein UMSBP putative
TcCLB.510105.230	840.852	359.065	-1.22761	3.84252e-05	glyceraldehyde 3-phosphate dehydrogenase cytosolic putative
TcCLB.503953.20	420.22	179.393	-1.22802	0.000344678	hypothetical protein conserved
TcCLB.504179.80	207.616	88.6039	-1.22847	0.00144791	hypothetical protein conserved
TcCLB.506885.20	275.457	117.54	-1.22867	0.000260478	hypothetical protein conserved
TcCLB.506925.460	463.281	197.674	-1.22877	0.0025185	hypothetical protein conserved
TcCLB.506519.70	376.602	160.637	-1.22923	0.000540655	hypothetical protein
TcCLB.507521.44	526.178	224.436	-1.22925	0.00268362	hypothetical protein conserved
TcCLB.503885.50	243.688	103.872	-1.23024	0.000746833	hypothetical protein conserved
TcCLB.503575.60	586.851	250.028	-1.23091	1.74482e-06	protein kinase putative
TcCLB.509777.4	488.184	207.938	-1.23127	0.000346405	ribosomal protein L2 putative
TcCLB.507521.130	120.416	51.2745	-1.23172	9.24549e-05	hypothetical protein
TcCLB.508307.100	360.693	153.583	-1.23175	0.00946988	hypothetical protein conserved
TcCLB.510513.40	506.194	215.494	-1.23204	1.27e-05	hypothetical protein conserved
TcCLB.507941.80	396.042	168.511	-1.23281	0.00510126	hypothetical protein conserved
TcCLB.508515.90	478.728	203.61	-1.2334	0.000200434	hypothetical protein conserved
TcCLB.510591.20	686.112	291.779	-1.23357	5.19919e-06	hypothetical protein
TcCLB.506739.30	155.037	65.9292	-1.23362	2.14304e-05	hypothetical protein
TcCLB.506405.110	852.311	362.274	-1.2343	3.92656e-05	ribosomal protein L13 putative
TcCLB.510719.220	146.667	62.3361	-1.23441	0.000114895	hypothetical protein
TcCLB.509965.30	839.176	356.308	-1.23585	0.00838774	small nuclear ribonucleoprotein Sm-E putative
TcCLB.504427.200	305.532	129.625	-1.23699	1.69472e-05	PolyA-specific ribonuclease PARN putative
TcCLB.510755.129	4181.48	1772.85	-1.23795	4.7774e-07	60S ribosomal protein L12 putative
TcCLB.507257.30	300.528	127.367	-1.23851	0.000969189	hypothetical protein conserved
TcCLB.420293.31	385.462	163.309	-1.23899	0.00141765	hypothetical protein
TcCLB.503425.10	440.956	186.8	-1.23914	5.40746e-05	hypothetical protein conserved
TcCLB.507547.90	5467.09	2314.65	-1.23998	8.79345e-09	glycosomal phosphoenolpyruvate carboxykinase putative
TcCLB.503557.20	416.698	176.391	-1.24023	0.00205482	ankyrin repeat protein putative
TcCLB.508515.20	973.095	411.785	-1.24069	0.000318089	translation factor sui1 putative
TcCLB.506351.50	239.85	101.449	-1.24137	0.000327236	hypothetical protein
TcCLB.510173.100	537.536	227.207	-1.24235	1.60072e-05	hypothetical protein conserved
TcCLB.506227.110	373.014	157.578	-1.24316	0.000530579	hypothetical protein conserved
TcCLB.511127.40	598.795	252.845	-1.24381	1.63919e-05	hypothetical protein
TcCLB.510143.17	470.258	198.379	-1.24519	0.025931	hypothetical protein conserved
TcCLB.504147.160	424.719	179.054	-1.24611	0.00464173	ADP-ribosylation factor-like protein putative
TcCLB.507927.90	701.6	295.647	-1.24677	0.000241734	hypothetical protein conserved
TcCLB.503639.30	172.28	72.596	-1.24679	0.00105243	hypothetical protein conserved
TcCLB.510767.10	3696.7	1557.32	-1.24717	0.00064891	ribosomal protein L15 putative
TcCLB.510609.34	1484.98	625.425	-1.24754	1.3508e-05	hypothetical protein conserved
TcCLB.511189.80	1307.33	550.462	-1.24791	0.000321278	small nuclear ribonucleoprotein SmD2 putative
TcCLB.504111.20	567.787	239.056	-1.248	2.93882e-05	methionine aminopeptidase putativemetallo-peptidase Clan MG Family M24 putative
TcCLB.510565.130	376.501	158.466	-1.24848	6.18221e-05	hypothetical protein
TcCLB.503749.20	492.1	207.084	-1.24874	1.70891e-05	hypothetical protein
TcCLB.509649.40	787.655	331.455	-1.24875	1.73107e-06	hypothetical protein
TcCLB.506947.60	133.784	56.2869	-1.24903	0.00246689	hypothetical protein conserved
TcCLB.506467.14	558.563	234.879	-1.2498	0.00756528	hypothetical protein conserved
TcCLB.504427.70	698.692	293.737	-1.25013	5.3681e-05	3-oxo-5-alpha-steroid 4-dehydrogenase putative
TcCLB.507011.120	226.763	95.3062	-1.25055	0.00201961	acyl transferase-like protein putative
TcCLB.504051.20	165.359	69.4708	-1.25113	4.25582e-06	RNA helicase putative
TcCLB.504077.30	2279.98	957.356	-1.2519	2.10651e-05	hypothetical protein conserved
TcCLB.504029.60	433.378	181.941	-1.25216	1.05128e-06	hypothetical protein conserved
TcCLB.507757.21	150.139	62.8715	-1.25582	0.000499741	hypothetical protein conserved
TcCLB.506633.80	236.312	98.8901	-1.2568	0.000318172	hypothetical protein conserved
TcCLB.507907.40	1193.25	499.33	-1.25683	5.88554e-07	hypothetical protein conserved
TcCLB.408437.20	1213.07	506.362	-1.26042	9.74139e-05	hypothetical protein conserved
TcCLB.508207.240	269.118	112.32	-1.26062	0.000941928	C-1-tetrahydrofolate synthase cytoplasmic putative
TcCLB.508927.20	177.378	74.0196	-1.26084	0.00411846	glycosomal transporter GAT1 putative GAT1
TcCLB.503887.50	189.917	79.1819	-1.26213	3.9788e-05	hypothetical protein conserved
TcCLB.511001.220	212.315	88.4078	-1.26396	0.000535952	hypothetical protein conserved
TcCLB.506795.29	304.29	126.695	-1.26408	0.00548441	hypothetical protein conserved
TcCLB.509951.20	624.226	259.828	-1.26451	0.00205666	hypothetical protein conserved
TcCLB.511075.9	2198.74	915.175	-1.26456	1.10512e-08	fatty acid desaturase putative
TcCLB.509591.50	574.35	238.7	-1.26673	1.46291e-05	hypothetical protein conserved
TcCLB.507093.184	577.687	240.087	-1.26673	3.98976e-06	hypothetical protein conserved
TcCLB.506135.9	1723.46	716.142	-1.26699	6.74894e-08	heat shock 70 kDa protein putative
TcCLB.503433.30	587.747	244.22	-1.26702	0.00118114	hypothetical protein conserved
TcCLB.511393.70	295.439	122.712	-1.26759	5.65278e-05	hypothetical protein conserved
TcCLB.510143.90	616.839	256.136	-1.26798	0.000622888	hypothetical protein conserved
TcCLB.508185.10	1152.48	478.44	-1.26833	1.06564e-06	enoyl-CoA hydratase mitochondrial precursor putative
TcCLB.509769.140	217.73	90.3829	-1.26842	0.00996058	hypothetical protein conserved
TcCLB.508169.129	378.178	156.962	-1.26865	0.00390687	NUDIX hydrolase putative
TcCLB.510317.14	1339.87	555.821	-1.26941	0.000834949	hypothetical protein conserved
TcCLB.511739.10	672.94	279.097	-1.26971	0.000146566	hypothetical protein conserved
TcCLB.503863.9	145.856	60.4268	-1.27128	0.00221093	hypothetical protein conserved
TcCLB.506249.30	323.078	133.675	-1.27315	0.0109751	hypothetical protein conserved
TcCLB.504163.10	262.971	108.779	-1.2735	0.000286699	hypothetical protein conserved
TcCLB.506503.10	193.038	79.8363	-1.27377	0.00244571	hypothetical protein conserved
TcCLB.510055.110	318.264	131.576	-1.27433	5.17835e-05	fructosamine kinase putative
TcCLB.504103.60	351.323	145.189	-1.27486	0.00255706	hypothetical protein conserved
TcCLB.506563.170	890.652	367.767	-1.27607	5.00927e-05	calpain-like cysteine peptidase pseudogene putative
TcCLB.510089.39	423.476	174.828	-1.27634	2.24394e-05	CAAX prenyl protease 2 putative
TcCLB.506743.110	445.419	183.732	-1.27756	0.000661217	protein tyrosine phosphatase putative
TcCLB.506525.90	557.968	230.101	-1.27791	7.87759e-05	hypothetical protein conserved
TcCLB.506369.30	339.211	139.887	-1.27792	8.67387e-05	hypothetical protein conserved
TcCLB.506351.20	926.702	382.157	-1.27794	6.80484e-06	hypothetical protein conserved
TcCLB.510105.70	271.46	111.922	-1.27825	0.000426638	hypothetical protein conserved
TcCLB.504151.50	378.296	155.656	-1.28116	8.70367e-05	hypothetical protein conserved
TcCLB.508727.18	866.775	356.546	-1.28157	8.96257e-05	centrin putative
TcCLB.503953.14	1017.91	418.439	-1.28251	0.00138229	hypothetical protein conserved
TcCLB.506961.20	717.754	294.87	-1.28341	0.000372734	dispersed gene family protein 1 DGF-1 putative
TcCLB.507625.200	330.256	135.608	-1.28414	0.000210922	hypothetical protein conserved
TcCLB.511211.120	4760.29	1954.31	-1.28439	0.00426434	receptor for activated C kinase 1 putative
TcCLB.504427.150	284.402	116.745	-1.28457	0.000170024	oxidoreductase-like protein putative
TcCLB.506931.70	383.324	157.25	-1.28551	0.00033286	hypothetical protein conserved
TcCLB.510105.240	1994.34	817.715	-1.28624	5.58575e-08	short chain 3-hydroxyacyl-CoA dehydrogenase putative
TcCLB.511001.200	264.872	108.589	-1.28642	5.27318e-05	hypothetical protein conserved
TcCLB.507927.20	396.698	162.607	-1.28665	5.4165e-06	mitochondrial oligo_U binding protein TBRGG1 putative
TcCLB.507585.20	349.299	143.164	-1.28679	0.00104425	hypothetical protein conserved
TcCLB.510741.190	231.06	94.6264	-1.28795	0.000528249	hypothetical protein conserved pseudogene
TcCLB.506729.30	404.742	165.715	-1.2883	0.00135265	hypothetical protein conserved
TcCLB.510141.4	375.496	153.675	-1.28891	0.000337639	hypothetical protein conserved
TcCLB.511735.60	801.861	328.005	-1.28963	1.55112e-07	superoxide dismutase putative
TcCLB.508075.7	329.217	134.662	-1.2897	0.000436572	hypothetical protein conserved
TcCLB.506715.44	1120.9	458.309	-1.29027	0.000226353	hypothetical protein conserved
TcCLB.506591.10	181.343	74.1441	-1.29032	0.0214601	hypothetical protein conserved
TcCLB.506553.10	552.67	225.935	-1.29051	0.000514835	hypothetical protein conserved
TcCLB.506129.89	1477.64	604.036	-1.29059	0.000112433	hypothetical protein conserved
TcCLB.505807.20	1245.13	508.847	-1.291	9.12751e-07	hypothetical protein conserved
TcCLB.503527.50	400.61	163.641	-1.29166	0.000372734	hypothetical protein conserved
TcCLB.510507.29	726.633	296.71	-1.29217	0.00195292	hypothetical protein conserved
TcCLB.510297.80	224.037	91.4639	-1.29246	0.000325508	DNA repair and transcription factor protein putativetranscription factor II H complex TFB2 subunit putative
TcCLB.509099.120	206.436	84.2468	-1.293	0.000137361	hypothetical protein conserved
TcCLB.510181.40	441.674	180.204	-1.29335	0.00131567	hypothetical protein conserved
TcCLB.511529.100	308.229	125.708	-1.29393	0.000427074	hypothetical protein conserved
TcCLB.506311.30	383.191	156.25	-1.2942	9.52794e-05	hypothetical protein conserved
TcCLB.510719.20	404.706	164.749	-1.2966	6.10921e-05	short-chain dehydrogenase putative
TcCLB.503671.30	291.287	118.563	-1.29678	9.58125e-05	leucine-rich repeat protein putative
TcCLB.504343.30	195.57	79.5901	-1.29702	0.000103875	retrotransposon hot spot RHS protein putative
TcCLB.509153.130	326.586	132.889	-1.29724	0.000628134	hypothetical protein
TcCLB.507521.70	1333.7	542.649	-1.29734	6.34876e-07	cyclophilin putative
TcCLB.506941.270	348.695	141.64	-1.29973	0.000149224	DNA-J protein putative
TcCLB.508207.110	5267.99	2139.04	-1.30029	1.56875e-07	60S ribosomal protein L7 putative
TcCLB.507817.50	550.299	223.422	-1.30044	6.03871e-05	hypothetical protein conserved
TcCLB.507625.150	429.506	174.368	-1.30054	0.000350348	hypothetical protein conserved
TcCLB.509649.20	865.017	350.919	-1.30159	8.01777e-06	hypothetical protein
TcCLB.511393.20	241.531	97.9814	-1.30163	0.00128193	rhomboid-like protein putativeserine peptidase Clan S- family S54 putative
TcCLB.507559.80	786.144	318.789	-1.30219	6.50533e-06	deoxyribose-phosphate aldolase putative
TcCLB.507981.61	438.05	177.604	-1.30243	0.000187648	hypothetical protein
TcCLB.505965.50	282.764	114.505	-1.30419	0.000361743	phosphonopyruvate decarboxylase putative
TcCLB.506773.150	170.853	69.1815	-1.30429	0.00162315	hypothetical protein
TcCLB.508137.20	1579.78	639.381	-1.30498	5.76892e-07	hypothetical protein conserved
TcCLB.511127.200	154.437	62.4852	-1.30543	1.18124e-05	kinesin putative
TcCLB.509669.170	311.925	126.194	-1.30556	0.00638485	hypothetical protein conserved
TcCLB.508371.10	146.637	59.2634	-1.30704	0.000937651	glutamine-dependent carbamoyl-phosphate synthetase pseudogene putativeGATase-CPSase pseudogene putativecarbamoyl-phosphate synthase ammonia pseudogene putative PYR1A-B
TcCLB.510759.114	497.918	201.196	-1.30731	7.85362e-05	hypothetical protein conserved
TcCLB.504033.80	6248.57	2524.8	-1.30735	6.51493e-10	hypothetical protein conserved
TcCLB.511871.30	382.85	154.689	-1.30741	0.000152197	hypothetical protein conserved
TcCLB.511127.74	316.983	127.993	-1.30834	0.00835037	hypothetical protein conserved
TcCLB.506567.77	308.808	124.681	-1.30847	0.00870432	hypothetical protein conserved pseudogene
TcCLB.510861.80	299.298	120.841	-1.30847	0.00158699	hypothetical protein
TcCLB.509767.70	320.313	129.302	-1.30874	2.45124e-05	vacuolar proton translocating ATPase subunit A putative
TcCLB.509233.50	1349.3	544.637	-1.30885	3.48341e-08	hypothetical protein conserved
TcCLB.511339.20	672.084	271.225	-1.30915	2.12099e-05	C-5 sterol desaturase putative
TcCLB.511747.14	275.523	111.166	-1.30946	0.00451725	hypothetical protein conserved
TcCLB.508465.90	567.409	228.759	-1.31056	6.48308e-08	galactokinase putativegalactose kinase putative
TcCLB.507721.10	419.502	169.106	-1.31075	7.8088e-05	hypothetical protein conserved
TcCLB.508951.40	390.379	157.273	-1.3116	2.6472e-05	acyl-CoA dehydrogenase putative
TcCLB.511713.9	462.489	186.272	-1.31201	0.00339542	hypothetical protein conserved
TcCLB.505965.80	394.417	158.768	-1.3128	0.000130038	hypothetical protein conserved
TcCLB.508207.194	211.199	84.9461	-1.31398	6.59022e-06	hypothetical protein conserved
TcCLB.506869.40	867.271	348.356	-1.31592	5.62477e-07	mitochondrial RNA binding complex 1 subunit putative
TcCLB.511529.160	944.853	379.511	-1.31595	2.8723e-06	enoyl-CoA hydratase%2Fisomerase family protein putative
TcCLB.510089.100	377.953	151.738	-1.31662	1.29064e-05	hypothetical protein
TcCLB.510091.14	658.736	264.397	-1.317	0.00279126	hypothetical protein conserved
TcCLB.506341.10	971.064	389.573	-1.31767	2.36329e-07	N-acetylglucosamine-6-phosphate deacetylase-like protein putative
TcCLB.506943.50	2706.61	1085.78	-1.31776	0.00475109	glyceraldehyde 3-phosphate dehydrogenase putative
TcCLB.508471.19	200.702	80.5012	-1.31797	5.0104e-05	hypothetical protein conserved
TcCLB.509895.10	379.115	151.96	-1.31895	3.25301e-07	mitochondrial RNA binding complex 1 subunit putative
TcCLB.510719.35	9822.77	3936.64	-1.31916	7.99301e-08	ribosomal protein L29 putative
TcCLB.510105.100	254.661	102.029	-1.3196	4.95687e-05	UDP-glucose dehydrogenase putative
TcCLB.509169.30	327.337	131.14	-1.31967	9.13086e-05	hypothetical protein conserved
TcCLB.507837.50	2456.43	983.741	-1.32021	3.89551e-08	40S ribosomal protein S11 putative
TcCLB.509767.230	1161.06	464.942	-1.32031	3.81083e-06	hypothetical protein conserved
TcCLB.510755.80	290.121	116.144	-1.32074	0.000153811	hypothetical protein conserved
TcCLB.506579.80	221.755	88.7572	-1.32103	0.000959302	hypothetical protein conserved
TcCLB.503479.30	1366.7	546.988	-1.32112	1.37759e-07	adenylate kinase 1
TcCLB.508717.33	288.7	115.532	-1.32128	0.000110851	ATP-dependent chaperone putative
TcCLB.508241.80	589.894	236.016	-1.32157	0.00431772	hypothetical protein conserved
TcCLB.511217.120	324.928	129.719	-1.32473	0.0010581	cyclophilin putativePPIase putativerotamase putativepeptidyl-prolyl cis-trans isomerase putative
TcCLB.506563.50	919.422	366.704	-1.32611	3.88387e-05	calpain-like cysteine peptidase pseudogene putative
TcCLB.510879.50	381.765	152.211	-1.32661	8.2226e-06	regulatory subunit of protein kinase a-like protein putative
TcCLB.505807.110	543.849	216.736	-1.32727	4.79406e-07	alkyl-dihydroxyacetone phosphate synthase putative
TcCLB.506695.10	501.904	199.989	-1.32749	8.54324e-06	actin-like protein putative
TcCLB.511527.60	344.332	137.125	-1.32831	4.13618e-05	hypothetical protein conserved
TcCLB.507521.110	586.541	233.567	-1.3284	1.05258e-06	pumilio%2FPUF RNA binding protein 5 putative PUF5
TcCLB.510863.20	230.311	91.6621	-1.32918	0.000947414	hypothetical protein
TcCLB.506931.20	809.557	322.038	-1.3299	1.0407e-05	hypothetical protein conserved
TcCLB.508207.60	348.771	138.737	-1.32992	5.51182e-06	hypothetical protein conserved
TcCLB.503453.40	8179.02	3250.85	-1.33111	0.00132229	60S ribosomal protein L30 putative
TcCLB.511051.20	993.748	394.652	-1.3323	7.15087e-06	hypothetical protein conserved
TcCLB.510565.30	4011.19	1591.88	-1.3333	3.15082e-07	cytochrome c oxidase subunit V putative
TcCLB.510091.80	594.767	235.597	-1.336	5.54102e-05	pyruvate dehydrogenase E1 beta subunit putative
TcCLB.510325.69	526.786	208.63	-1.33627	1.1378e-05	aminopeptidase putative
TcCLB.504103.50	326.695	129.374	-1.3364	0.000110286	hypothetical protein conserved
TcCLB.510101.430	9956.22	3935.84	-1.33893	2.4159e-09	40S ribosomal protein S21 putative
TcCLB.504427.100	443.713	175.373	-1.3392	0.000163965	hypothetical protein conserved
TcCLB.507105.40	11638.7	4593.28	-1.34133	1.05138e-08	60S ribosomal protein L44 putative
TcCLB.505931.50	4661.61	1839.56	-1.34147	0.00144791	histone H3 putative
TcCLB.510879.90	789.511	311.5	-1.34173	0.00383922	hypothetical protein conserved
TcCLB.508277.230	375.279	147.998	-1.34238	3.72686e-07	nucleolar RNA binding protein putative
TcCLB.510859.10	1259.84	496.695	-1.34281	1.66721e-08	nucleolar RNA-binding protein putative
TcCLB.506945.300	804.125	317.023	-1.34283	1.83219e-05	V-type ATPase C subunit putative
TcCLB.506405.10	383.167	151.011	-1.34332	6.15249e-08	phosphomannomutase-like protein putative
TcCLB.509993.15	1437.07	565.805	-1.34475	3.91641e-06	mucin-associated surface protein MASP pseudogene putative
TcCLB.510429.40	615.021	242.007	-1.34558	2.37204e-05	hypothetical protein conserved
TcCLB.510289.60	347.629	136.76	-1.3459	0.000115501	hypothetical protein
TcCLB.506777.20	595.175	233.921	-1.34729	0.000348285	cytoplasmic translation machinery associated protein putative
TcCLB.510879.20	5167.92	2030.52	-1.34773	1.13514e-08	ribosomal protein S19 putative
TcCLB.503449.5	585.557	230.07	-1.34774	0.0269564	hypothetical protein conserved
TcCLB.510595.49	182.278	71.5727	-1.34866	0.00195709	hypothetical protein conserved
TcCLB.510431.40	724.752	284.568	-1.34871	3.48869e-06	CAAX prenyl protease 1 putativemetallo-peptidase clan M- family M48 putative
TcCLB.507467.50	348.434	136.753	-1.34931	2.20496e-05	hypothetical protein conserved
TcCLB.509965.210	203.666	79.9161	-1.34965	0.0418439	hypothetical protein conserved
TcCLB.509965.20	108.325	42.4567	-1.3513	0.00160684	hypothetical protein
TcCLB.511211.60	456.082	178.73	-1.35151	1.78469e-05	protein phosphatase 4 catalytic subunit putative
TcCLB.510229.20	371.487	145.569	-1.35161	2.04763e-05	8-oxoguanine DNA glycosylase putative
TcCLB.507669.20	592.892	232.219	-1.35229	8.9556e-07	hypothetical protein conserved
TcCLB.509979.90	7464.57	2922.69	-1.35276	8.1364e-09	60S ribosomal protein L35 putative
TcCLB.507933.20	404.401	158.224	-1.35382	0.000140824	hypothetical protein conserved
TcCLB.509147.50	1281.56	500.807	-1.35557	7.02756e-05	mucin TcSMUGL putative
TcCLB.407477.40	1204.26	470.537	-1.35577	3.66279e-06	hypothetical protein conserved
TcCLB.511575.90	303.587	118.576	-1.3563	0.00177111	hypothetical protein
TcCLB.510609.20	2350.99	918.086	-1.35657	2.15154e-08	hypothetical protein conserved
TcCLB.506691.64	1298.18	506.93	-1.35663	0.0132371	cytochrome c oxidase copper chaperone putative
TcCLB.503811.50	419.195	163.626	-1.35722	1.34268e-05	hypothetical protein conserved
TcCLB.503967.10	620.522	242.109	-1.35783	3.17814e-07	hypothetical protein conserved
TcCLB.507797.18	147.259	57.4547	-1.35786	0.00724947	protein kinase putative
TcCLB.506893.80	510.858	199.302	-1.35797	5.4583e-05	monothiol glutaredoxin putative
TcCLB.511325.40	1880.16	733.354	-1.35828	2.45324e-11	amino acid permease putative
TcCLB.503991.20	246.64	96.1743	-1.35868	6.30179e-05	aminopeptidase P1 putativemetallo-peptidase Clan MG Family M24 putative
TcCLB.504057.160	330.098	128.56	-1.36045	0.000213474	hypothetical protein conserved
TcCLB.508181.40	236.884	92.2096	-1.36119	3.15978e-06	aminoalcohol phosphotransferase putative
TcCLB.506773.130	297.579	115.798	-1.36166	3.23338e-06	pumilio-repeat RNA-binding protein putative
TcCLB.511417.100	156.509	60.8886	-1.362	0.0122725	anti-silencing protein ASF 1 putative
TcCLB.510861.30	434.243	168.897	-1.36236	5.84221e-05	hypothetical protein conserved
TcCLB.511335.19	217.551	84.6037	-1.36256	0.00895261	hypothetical protein conserved pseudogene
TcCLB.510719.260	638.912	248.327	-1.36338	4.31661e-05	hslvu complex proteolytic subunit-like putativethreonine peptidase clan T1 family T1B putative
TcCLB.507669.200	733.203	284.851	-1.364	5.0177e-07	hypothetical protein conserved
TcCLB.506529.230	169.659	65.9109	-1.36405	0.0019348	hypothetical protein conserved
TcCLB.506925.360	468.404	181.831	-1.36516	7.39558e-05	hypothetical protein
TcCLB.506925.14	2996.59	1162.75	-1.36579	1.37257e-06	hypothetical protein conserved
TcCLB.506563.4	171.741	66.6058	-1.36651	0.0158507	hypothetical protein conserved
TcCLB.506369.70	14394.2	5579.76	-1.36721	0.00333714	histone H1 putative
TcCLB.508785.4	1525.23	591.117	-1.36751	1.05621e-06	hypothetical protein conserved
TcCLB.510741.20	1338.47	518.4	-1.36844	3.51782e-06	hypothetical protein conserved
TcCLB.511529.180	306.32	118.618	-1.36872	9.72408e-05	hypothetical protein conserved
TcCLB.508973.20	260.974	100.787	-1.3726	3.07505e-05	hypothetical protein conserved
TcCLB.507873.34	484.147	186.906	-1.37313	0.00612336	hypothetical protein conserved
TcCLB.510181.100	445.943	172.051	-1.37402	8.3932e-06	acid phosphatase putative
TcCLB.504005.54	7485.38	2886.6	-1.3747	4.36828e-09	hypothetical protein conserved
TcCLB.511315.20	251.892	97.0922	-1.37537	4.8998e-05	hypothetical protein conserved
TcCLB.511733.100	1481.97	570.823	-1.3764	2.52693e-05	hypothetical protein conserved
TcCLB.511365.94	436.021	167.881	-1.37696	2.9965e-05	anaphase promoting complex subunit 10-like protein
TcCLB.506401.360	620.05	238.485	-1.37849	0.000118781	hypothetical protein conserved
TcCLB.511733.70	404.069	155.325	-1.37931	0.000330763	hypothetical protein conserved
TcCLB.510295.30	1371.11	526.91	-1.37971	9.67738e-07	RNA editing complex protein MP18 putative
TcCLB.511303.50	245.085	94.1824	-1.37975	0.000663066	hypothetical protein conserved
TcCLB.506127.80	174.546	67.0095	-1.38117	0.00105917	molybdopterin synthase sulphurylase-like protein putative
TcCLB.509669.30	524.789	201.301	-1.38238	1.79201e-07	ABC transporter putative
TcCLB.509775.49	318.936	122.167	-1.38441	0.0148906	ribosomal protein L2 putative
TcCLB.506811.90	1039.91	397.603	-1.38705	3.7065e-08	hypothetical protein conserved
TcCLB.503639.10	486.806	186.041	-1.38773	0.000301095	inositol-3-phosphate synthase putative
TcCLB.510315.14	468.321	178.971	-1.38777	0.000148114	hypothetical protein conserved
TcCLB.511577.188	838.738	320.391	-1.38839	0.00072962	hypothetical protein conserved
TcCLB.507559.30	211.511	80.7922	-1.38844	2.39133e-05	hypothetical protein conserved
TcCLB.506797.90	420.06	160.434	-1.38861	5.20468e-07	short chain dehydrogenase%2Freductase putative
TcCLB.511419.40	470.622	179.665	-1.38926	3.37187e-07	phosphoglycerate kinase putative
TcCLB.504255.4	390.152	148.852	-1.39016	0.0151137	rhomboid-like protein
TcCLB.506605.59	1087.92	414.851	-1.3909	5.675e-06	adenosine 5%27-monophosphoramidase putative
[truncated: 746 more rows]

## Sheet: Translatome
Differentially expressed protein coding genes in the RFP fraction
Feature ID	nRPK E	nRPK MT	log2FC(MT/E)	FDR	Annotation
TcCLB.504039.140	3.57525	19937.1	12.4451	0.00219551	surface protease GP63 pseudogene putative
TcCLB.510323.60	48.1876	188065	11.9303	5.54893e-37	hypothetical protein
TcCLB.435601.10	0.639463	1407.42	11.1039	3.43058e-27	trans-sialidase putative
TcCLB.506859.230	3.26495	5794.4	10.7934	1.03501e-32	hypothetical protein conserved
TcCLB.509007.50	35.0382	49562.3	10.4661	2.09219e-32	hypothetical protein
TcCLB.428999.20	143.731	198915	10.4346	4.90066e-09	receptor-type adenylate cyclase putative
TcCLB.511585.230	13.9205	19108.5	10.4228	1.03501e-32	trans-sialidase Group II putative
TcCLB.507957.320	1.11882	1486.03	10.3753	1.04937e-13	mucin-associated surface protein MASP putative
TcCLB.508151.5	1.0674	1375.75	10.3319	3.06122e-24	mucin-associated surface protein MASP pseudogene putative
TcCLB.509433.10	21.8914	22750.5	10.0213	3.29854e-29	hypothetical protein
TcCLB.509455.140	79.9941	82531.2	10.0108	1.05485e-25	cyclin putative
TcCLB.509455.70	151.629	143102	9.88228	1.46237e-29	DNA polymerase delta subunit 2 putative
TcCLB.507859.46	1.77947	1398.55	9.61826	2.14122e-08	hypothetical protein
TcCLB.511545.170	93.4921	72912.2	9.6071	1.7469e-28	hypothetical protein conserved
TcCLB.506599.100	3.76652	2887.31	9.58228	2.05895e-25	mucin-associated surface protein MASP putative
TcCLB.509599.164	33.2833	25031.9	9.55476	4.4233e-11	engulfment and cell motility domain 2 putative
TcCLB.509769.20	24.3923	14925.7	9.25716	9.14591e-27	hypothetical protein conserved
TcCLB.505363.19	13.797	7755.47	9.13472	9.80256e-20	trans-sialidase putative
TcCLB.506777.10	61.6976	33206	9.07201	2.26227e-06	ATP-dependent DEAD%2FH RNA helicase putative
TcCLB.509167.40	19.7732	9739.71	8.94418	1.02931e-25	amino acid permease putative
TcCLB.507859.80	4.94284	2350	8.89311	2.11277e-09	trans-sialidase pseudogene putative
TcCLB.510247.20	3.84422	1811.52	8.88029	2.78232e-23	protein kinase putativecasein kinase I putative
TcCLB.511709.19	55.2841	25679	8.85951	1.62901e-25	phosphatidylinositol 3-kinase catalytic subunit putative
TcCLB.506237.19	6.62162	3060.09	8.85217	1.39716e-15	hypothetical protein conserved
TcCLB.506021.20	7.38428	3184.03	8.75218	2.33822e-25	trans-sialidase Group II putative
TcCLB.510307.230	4.93458	2110.8	8.74065	1.72862e-25	trans-sialidase Group II putative
TcCLB.509233.170	6.60085	2705.93	8.67926	6.58258e-17	hypothetical protein conserved
TcCLB.506487.50	8.25455	3329.02	8.65569	3.1762e-05	trans-sialidase pseudogene putative
TcCLB.506973.50	0.496892	188.274	8.56569	2.90339e-07	trans-sialidase pseudogene putative
TcCLB.509137.10	59.5039	22538.5	8.56519	6.95883e-11	hypothetical protein
TcCLB.507907.20	6.96976	2593.4	8.53952	2.29116e-24	trans-sialidase Group II putative
TcCLB.507133.10	5.64107	2045.17	8.50204	3.47207e-09	trans-sialidase putative
TcCLB.511573.49	49.8788	17624.3	8.46492	1.23734e-17	hypothetical protein
TcCLB.508161.23	66.4671	23467.7	8.46382	5.69689e-12	hypothetical protein
TcCLB.510877.160	150.283	52416.8	8.4462	1.35536e-13	hypothetical protein conserved
TcCLB.507611.170	14.498	4990.87	8.42729	1.83841e-14	trans-sialidase Group II putative
TcCLB.510275.160	2.24025	762.288	8.41053	2.90846e-20	trans-sialidase pseudogene putative
TcCLB.507879.10	6.31671	1754.9	8.118	1.09121e-13	trans-sialidase Group II putative
TcCLB.506683.190	4.78196	1284.61	8.06952	1.19896e-20	trans-sialidase Group II putative
TcCLB.503957.10	77.4131	20683.6	8.06169	1.40007e-08	trans-sialidase putative
TcCLB.508805.110	26.4611	6992.72	8.04584	5.17205e-07	hypothetical protein
TcCLB.510323.110	8.7982	2272.42	8.01281	4.15519e-21	hypothetical protein conserved
TcCLB.503611.30	60.6037	15018.7	7.95314	1.38038e-12	hypothetical protein conserved
TcCLB.506197.10	0.281835	69.4218	7.94439	0.000293973	hypothetical protein conserved
TcCLB.508607.70	8.64225	2107.29	7.92977	8.39953e-22	trans-sialidase pseudogene putative
TcCLB.511311.20	34.3681	8291.4	7.9144	4.34724e-22	trans-sialidase Group II putative
TcCLB.506529.600	9.70953	2084.72	7.74624	4.21545e-20	metacyclin II putative
TcCLB.506129.30	10.5412	2247.45	7.7361	7.89092e-21	trans-sialidase Group II putative
TcCLB.509123.10	12.1365	2572.88	7.72789	5.15157e-20	surface antigen TASV putativemucin-like glycoprotein putative
TcCLB.510049.10	12.1961	2484.56	7.67042	3.04856e-21	trans-sialidase putative
TcCLB.503751.20	61.2586	12292.8	7.64869	1.64249e-20	hypothetical protein
TcCLB.503955.40	14.0266	2773.84	7.62757	2.42629e-17	trans-sialidase Group II putative
TcCLB.509265.90	9.66836	1867.57	7.59368	3.73788e-06	trans-sialidase Group II putative
TcCLB.507867.5	1.61987	312.507	7.59187	6.00842e-10	trans-sialidase putative
TcCLB.510005.20	16.884	3256.16	7.59137	4.48322e-21	trans-sialidase Group II putative
TcCLB.506499.30	1.75123	328.787	7.55264	4.69297e-17	trans-sialidase pseudogene putative
TcCLB.504427.75	768.885	139679	7.50513	3.12797e-09	hypothetical protein conserved pseudogene
TcCLB.506345.40	13.1993	2350.7	7.47648	1.67879e-19	trans-sialidase Group II putative
TcCLB.504099.50	122.465	21624.4	7.46415	4.48322e-21	trans-sialidase Group II putative
TcCLB.456097.10	13.6644	2404.81	7.45935	1.28736e-07	hypothetical protein
TcCLB.511599.80	8.46987	1482.49	7.45146	2.55431e-06	trans-sialidase Group V putative
TcCLB.505155.4	36.9201	5974.84	7.33835	6.39929e-20	trans-sialidase putative
TcCLB.509777.30	6.42932	1007.39	7.29175	5.00421e-19	trans-sialidase Group II putative
TcCLB.511127.10	9.82425	1458	7.21343	2.05992e-05	RNA-binding protein 5 putative
TcCLB.507035.11	5.236	775.285	7.21012	2.91407e-18	trans-sialidase putative
TcCLB.510773.40	2.59755	381.824	7.19962	1.28697e-12	hypothetical protein
TcCLB.511217.90	89.7836	12839.6	7.15993	5.66338e-19	hypothetical protein conserved
TcCLB.503613.10	27.6878	3779.37	7.09275	2.0325e-19	protein kinase putative
TcCLB.508285.60	11.9647	1600.93	7.06398	2.49517e-19	trans-sialidase Group II putative
TcCLB.508723.20	38.0196	5048.39	7.05294	2.90411e-18	hypothetical protein conserved
TcCLB.509921.20	10.1891	1343.4	7.04273	5.64306e-09	trans-sialidase pseudogene putative
TcCLB.504343.10	4.51714	594.234	7.03948	2.98893e-17	trans-sialidase Group II putative
TcCLB.503957.60	29.0852	3653.34	6.97279	3.24872e-08	trans-sialidase pseudogene putative
TcCLB.506499.190	24.3671	3050.4	6.96792	7.27571e-06	90 kDa surface protein putative
TcCLB.504101.10	12.7305	1578.31	6.95395	2.98893e-17	hypothetical protein
TcCLB.503579.40	92.6764	11293.7	6.9291	1.91078e-18	hypothetical protein conserved
TcCLB.506967.150	7.61709	924.045	6.92258	1.32751e-16	trans-sialidase pseudogene putative
TcCLB.504057.11	84.3439	10152.1	6.91128	1.33399e-06	phospholipid-translocating ATPase putative
TcCLB.510451.10	42.3326	5029.8	6.89259	4.39677e-13	trans-sialidase pseudogene putative
TcCLB.509271.10	3.19508	373.979	6.87096	3.90052e-06	trans-sialidase putative
TcCLB.511431.10	8.24763	951.97	6.85079	4.87662e-18	protein kinase putative
TcCLB.466965.10	36.3478	4112.5	6.82201	5.02189e-18	trans-sialidase pseudogene putative
TcCLB.510441.30	11.8161	1334.2	6.81907	5.7404e-17	trans-sialidase pseudogene putative
TcCLB.503789.70	132.17	14764.1	6.80356	8.45685e-15	hypothetical protein conserved
TcCLB.511875.110	4.3664	476.878	6.77103	3.34388e-16	trans-sialidase pseudogene putative
TcCLB.509351.6	22.7275	2411.24	6.72919	2.12946e-16	metacyclin III Met-III
TcCLB.506743.10	128.646	12696	6.62482	0.00779687	hypothetical protein
TcCLB.508097.10	1.40382	137.406	6.61294	3.89775e-09	hypothetical protein
TcCLB.509765.129	3.94793	384.673	6.60639	2.56718e-11	trans-sialidase putative
TcCLB.509805.210	6.07987	569.939	6.55062	1.86094e-16	hypothetical protein conserved
TcCLB.506811.60	86.0866	8008.57	6.53961	8.84168e-16	hypothetical protein
TcCLB.509817.40	34.4415	3172.81	6.52547	3.13338e-06	trans-sialidase pseudogene putative
TcCLB.507143.90	6.13155	563.339	6.52161	2.60365e-14	hypothetical protein
TcCLB.510343.5	90.8583	8133.25	6.48407	1.32751e-16	hypothetical protein conserved
TcCLB.511439.90	2.87949	254.153	6.46374	1.19745e-08	hypothetical protein conserved
TcCLB.504229.50	11.3069	992.068	6.45517	0.0171024	trans-sialidase pseudogene putative
TcCLB.503501.50	11.5083	958.632	6.38023	1.82053e-12	trans-sialidase pseudogene putative
TcCLB.507089.30	10.1652	843.262	6.37426	1.79657e-14	hypothetical protein conserved
TcCLB.509513.10	9.94923	821.229	6.36706	2.49799e-10	trans-sialidase Group II putative
TcCLB.510025.50	67.4553	5432.76	6.33161	8.89912e-16	trans-sialidase Group V putative
TcCLB.508681.11	25.9435	2084.16	6.32795	0.0013757	trans-sialidase pseudogene putative
TcCLB.508163.400	10.2926	824.724	6.32423	2.34754e-13	surface antigen TASV-B1 putativesurface antigen TASV putative
TcCLB.506717.20	15.0259	1200.18	6.31965	9.63785e-12	receptor-type adenylate cyclase putative
TcCLB.506925.10	31.6651	2516.02	6.3121	6.61383e-15	hypothetical protein
TcCLB.506797.110	520.207	41140.5	6.30533	7.1404e-05	hypothetical protein conserved
TcCLB.506973.140	2.27327	179.373	6.30205	7.81586e-09	hypothetical protein
TcCLB.507957.150	7.40548	582.92	6.29856	1.65034e-13	mucin-associated surface protein MASP putative
TcCLB.508325.250	151.707	11433.8	6.23587	5.15502e-10	trans-sialidase pseudogene putative
TcCLB.506797.20	34.5489	2497.34	6.17561	6.61383e-15	hypothetical protein
TcCLB.506743.190	132.485	9572.97	6.17506	0.000184927	hypothetical protein conserved
TcCLB.503767.10	11.8415	849.731	6.16508	7.22715e-15	trans-sialidase Group II putative
TcCLB.511625.149	2.53573	180.99	6.15737	0.00657596	mucin TcMUCII pseudogene putative
TcCLB.509581.50	8.86502	629.962	6.151	1.53253e-07	hypothetical protein
TcCLB.510103.10	161.491	11470.5	6.15034	1.72822e-07	hypothetical protein
TcCLB.503715.20	42.2675	2995.32	6.14702	1.50773e-14	hypothetical protein
TcCLB.424383.9	3.15613	223.269	6.14448	0.0169325	trans-sialidase pseudogene putative
TcCLB.508101.9	3.38386	238.939	6.14183	7.55597e-06	trans-sialidase putative
TcCLB.511787.30	3.3334	234.692	6.13763	0.0161481	hypothetical protein conserved pseudogene
TcCLB.504229.110	130.01	9142.33	6.13586	6.99689e-07	amino acid permease putative
TcCLB.511133.20	558.799	39211.9	6.13282	2.10861e-15	thymidine kinase putative
TcCLB.506397.10	13.116	915.883	6.12577	4.96128e-05	trans-sialidase Group II putative
TcCLB.508717.60	20.8686	1455.06	6.1236	4.98299e-15	trans-sialidase Group I putative
TcCLB.509767.10	28.2334	1955.01	6.11363	1.73453e-15	neutral sphingomyelinase activation associated factor-like protein
TcCLB.511711.110	124.767	8521.61	6.09382	1.63106e-12	hypothetical protein conserved
TcCLB.506401.12	32.2619	2111.34	6.03218	3.69351e-14	Protein kinase domain putative
TcCLB.510403.30	5.26847	342.902	6.02427	1.38038e-12	trans-sialidase Group II putative
TcCLB.507035.80	4.04926	262.731	6.01979	3.79384e-13	trans-sialidase pseudogene putative
TcCLB.506543.10	7.86159	501.934	5.99653	2.70357e-13	hypothetical protein conserved
TcCLB.506401.24	4.67833	293.76	5.9725	4.2919e-15	hypothetical protein conserved
TcCLB.507213.40	10.0157	626.053	5.96596	9.64695e-14	trans-sialidase Group II putative
TcCLB.508781.90	49.1626	3032.1	5.94661	1.12762e-05	hypothetical protein conserved
TcCLB.507875.40	19.394	1193.13	5.94299	7.71386e-14	trans-sialidase pseudogene putative
TcCLB.511611.30	190.055	11553.7	5.9258	4.70908e-14	hypothetical protein
TcCLB.509777.21	77.7814	4700.6	5.91728	4.21211e-05	hypothetical protein
TcCLB.510283.100	193.56	11517.7	5.89492	2.32678e-14	hypothetical protein conserved
TcCLB.510283.10	239.399	14196.4	5.88997	0.000831745	hypothetical protein
TcCLB.511589.50	203.579	11944.3	5.87459	0.000205587	cyclophilin-like protein putative
TcCLB.503447.20	10.5886	620.299	5.87238	2.46023e-13	trans-sialidase Group II putative
TcCLB.510207.30	3.1571	183.787	5.86329	0.00199484	trans-sialidase Group V putative
TcCLB.461515.10	368.112	20235.7	5.78062	0.00410319	mucin TcMUCI putative
TcCLB.504215.59	131.912	7213.19	5.77299	9.78624e-14	hypothetical protein conserved
TcCLB.507179.7	2.44229	132.737	5.76419	6.3168e-09	trans-sialidase pseudogene putative
TcCLB.508755.11	18.1577	975.504	5.74749	1.12022e-09	trans-sialidase pseudogene putative
TcCLB.503835.39	168.429	9034.61	5.74525	5.80179e-14	hypothetical protein conserved
TcCLB.510851.40	1.23462	66.0388	5.74117	0.00118435	trans-sialidase pseudogene putative
TcCLB.509123.5	10.2134	538.75	5.72109	1.24023e-08	trans-sialidase pseudogene putative
TcCLB.506885.280	41.9782	2175.2	5.69536	4.10926e-14	NIMA-related kinase putative
TcCLB.507875.220	17.238	872.177	5.66096	6.75939e-11	trans-sialidase Group II putative
TcCLB.504055.130	7.13745	359.186	5.65318	0.000122332	trans-sialidase pseudogene putative
TcCLB.445011.19	278.915	13880.6	5.6371	9.21814e-10	hypothetical protein conserved
TcCLB.506599.400	5.15504	256.039	5.63424	0.0123073	trans-sialidase pseudogene putative
TcCLB.508955.10	137.759	6588.32	5.57969	2.7666e-11	syntaxin putative
TcCLB.507993.300	15.5761	725.327	5.54122	0.00359442	hypothetical protein conserved
TcCLB.508831.220	6.63499	304.154	5.51857	0.000465351	trans-sialidase pseudogene putative
TcCLB.510283.30	147.928	6694.95	5.50011	0.010987	hypothetical protein
TcCLB.506979.30	30.2424	1366.69	5.49797	1.7835e-10	hypothetical protein
TcCLB.507389.30	25.2617	1127.28	5.47975	8.01227e-05	hypothetical protein
TcCLB.504213.100	19.0669	833.938	5.4508	6.75591e-12	hypothetical protein conserved
TcCLB.503841.70	190.038	8281.43	5.44552	5.30115e-09	aspartate aminotransferase putative
TcCLB.508225.4	35.0716	1516.89	5.43467	3.00985e-12	trans-sialidase putative
TcCLB.506501.380	12.0672	517.927	5.42359	0.0154431	mucin-associated surface protein MASP putative
TcCLB.506413.89	6.75133	285.528	5.40232	0.00915053	trans-sialidase putativesurface protein-2 putative
TcCLB.508557.20	10.3433	427.922	5.37058	6.2532e-11	amino acid transporter putative
TcCLB.508277.170	17.7891	723.336	5.3456	2.0073e-08	hypothetical protein conserved
TcCLB.506931.60	39.7315	1601.91	5.33337	6.91878e-13	hypothetical protein
TcCLB.511189.70	30.6529	1232.3	5.32919	6.99017e-11	hypothetical protein conserved
TcCLB.509007.90	28.8229	1156.9	5.32691	3.18735e-12	hypothetical protein
TcCLB.509631.11	2.40297	96.4447	5.32681	6.13137e-06	hypothetical protein
TcCLB.504423.15	61.8481	2470.29	5.31981	5.77755e-08	hypothetical protein conserved
TcCLB.507873.40	10.9788	437.708	5.31718	1.96507e-08	hypothetical protein conserved
TcCLB.510603.30	9.82349	387.924	5.30339	0.00059707	hypothetical protein conserved
TcCLB.508325.80	6.86274	270.878	5.30271	8.55829e-10	trans-sialidase pseudogene putative
TcCLB.511611.16	6.7771	266.347	5.2965	4.01394e-05	mucin TcMUCII pseudogene putative
TcCLB.420293.20	37.1074	1457.72	5.29586	1.63106e-12	trans-sialidase Group II putative
TcCLB.503841.80	42.3987	1656.86	5.28829	4.91698e-11	NADH-dependent fumarate reductase putative
TcCLB.506697.20	17.0517	663.991	5.28318	4.61394e-12	cyclic nucleotide phosphodiesterase
TcCLB.507447.19	103.344	3973.78	5.26498	9.65933e-13	microtubule-associated protein putative
TcCLB.511427.10	6.10179	234.294	5.26294	7.49517e-08	hypothetical protein conserved
TcCLB.422041.9	72.2858	2771.01	5.26055	2.05624e-12	pre-mRNA splicing factor ATP-dependent RNA helicase putative
TcCLB.511309.20	27.7195	1041.09	5.23105	1.39096e-11	hydrolase-like protein putative
TcCLB.507121.11	3.25868	122.295	5.22993	2.18269e-08	trans-sialidase putative
TcCLB.511797.210	6.06253	226.505	5.22348	5.15502e-10	trans-sialidase pseudogene putative
TcCLB.506025.30	40.2536	1471.06	5.19159	7.22614e-06	hypothetical protein conserved
TcCLB.509737.9	14.498	526.129	5.18149	0.00026843	trans-sialidase putative
TcCLB.504769.190	45.1978	1639.78	5.1811	4.67029e-12	trans-sialidase pseudogene putative
TcCLB.511877.10	4.9765	179.29	5.17102	0.00455211	surface antigen TASV-B2 TASV-B2
TcCLB.504099.21	5.16422	185.13	5.16384	0.00307423	N-acetyltransferase complex ARD1 subunit pseudogene putative
TcCLB.400945.10	8.94598	318.637	5.15453	4.43496e-09	trans-sialidase pseudogene putative
TcCLB.509631.120	11.0581	393.484	5.15313	8.3893e-07	trans-sialidase pseudogene putative
TcCLB.506465.40	14.5421	509.861	5.1318	3.77691e-11	protein kinase-like protein putative
TcCLB.507611.70	9.4869	332.151	5.12976	3.00993e-10	trans-sialidase pseudogene putative
TcCLB.506759.170	2.72859	94.9344	5.12071	5.47293e-06	mucin-associated surface protein MASP putative
TcCLB.511043.60	34.8876	1211.88	5.11839	2.77789e-12	receptor-type adenylate cyclase putative
TcCLB.511311.7	12.8043	435.181	5.08692	8.1093e-10	trans-sialidase putative
TcCLB.503667.10	22.7033	770.346	5.08453	3.8529e-11	trans-sialidase putative
TcCLB.511471.20	3.90603	132.531	5.08449	8.72007e-09	trans-sialidase pseudogene putative
TcCLB.506625.120	127.089	4305.57	5.0823	4.53584e-12	hypothetical protein conserved
TcCLB.504427.10	9.84206	331.24	5.07277	5.32772e-05	trypanothione synthetase putative
TcCLB.504769.100	111.033	3736.53	5.07264	7.60989e-12	trans-sialidase Group II putative
TcCLB.508569.130	24.2389	815.354	5.07203	2.07267e-11	6-phosphofructo-2-kinase%2Ffructose-26-biphosphatase putative
TcCLB.507143.60	153.983	5152.26	5.06436	2.05624e-12	hypothetical protein
TcCLB.503697.120	65.98	2181.03	5.04684	1.09986e-11	hypothetical protein conserved
TcCLB.508095.10	46.8199	1514.28	5.01537	8.08305e-11	hypothetical protein conserved
TcCLB.508085.20	9.30956	299.072	5.00563	0.00627997	hypothetical protein conserved
TcCLB.508647.20	113.077	3612.77	4.99773	6.12557e-11	hypothetical protein
TcCLB.510013.270	3.1727	99.9965	4.97809	0.00972061	trans-sialidase pseudogene putative
TcCLB.510607.70	1.22248	38.016	4.95873	0.000963688	trans-sialidase pseudogene putative
TcCLB.504179.30	126.981	3921.5	4.94872	1.01237e-10	hypothetical protein conserved
TcCLB.511365.90	26.2979	802.762	4.93196	2.56718e-11	hypothetical protein conserved
TcCLB.507479.20	12.6648	383.48	4.92025	0.00164385	trans-sialidase Group II putative
TcCLB.510745.49	143.758	4304.94	4.90428	5.76578e-10	hypothetical protein conserved
TcCLB.510205.50	13.6809	407.463	4.89643	0.0100399	mucin-associated surface protein MASP putative
TcCLB.509151.90	22.9178	680.627	4.89233	5.70162e-11	hypothetical protein conserved
TcCLB.510853.30	25.5185	754.36	4.88564	2.25372e-06	trans-sialidase pseudogene putative
TcCLB.510283.20	146.532	4288.67	4.87124	2.56295e-10	hypothetical protein
TcCLB.511213.70	4.5868	130.675	4.83235	0.00160475	trans-sialidase pseudogene putative
TcCLB.509489.10	11.3657	323.779	4.83225	2.81884e-08	hypothetical protein conserved
TcCLB.511575.50	75.322	2138.98	4.82771	8.07482e-11	hypothetical protein conserved
TcCLB.507711.100	209.588	5862.84	4.80597	1.08019e-10	procyclic form surface phosphoprotein putative
TcCLB.507993.20	17.0521	473.962	4.79675	4.59229e-09	hypothetical protein conserved
TcCLB.508771.55	35.9568	998.627	4.79561	0.000253785	hypothetical protein conserved pseudogene
TcCLB.503561.20	33.9802	943.495	4.79525	3.67778e-07	hypothetical protein conserved
TcCLB.511867.20	276.37	7446.78	4.75194	6.24482e-10	hypothetical protein conserved
TcCLB.507689.20	27.7357	739.188	4.73612	0.0280556	hypothetical protein
TcCLB.504219.40	12.4715	330.98	4.73004	3.79518e-09	trans-sialidase pseudogene putative
TcCLB.508087.20	130.144	3440.76	4.72454	4.08741e-10	retrotransposon hot spot protein RHS pseudogene putative
TcCLB.510431.245	81.2937	2144.1	4.72108	1.09598e-09	hypothetical protein conserved pseudogene
TcCLB.510165.60	11.4388	300.868	4.71712	2.86012e-05	expression site-associated gene ESAG-like protein putativeexpression site-associated gene 3 ESAG3-like protein putative
TcCLB.508109.60	15.9289	413.669	4.69876	0.0367918	trans-sialidase Group V putative
TcCLB.510149.30	81.456	2099.66	4.68799	1.30874e-06	hypothetical protein conserved
TcCLB.507711.110	128.243	3292.87	4.68239	5.84988e-10	procyclic form surface phosphoprotein putative
TcCLB.509805.10	20.5887	528.05	4.68075	2.54021e-05	protein kinase A catalytic subunit putative
TcCLB.510849.20	4.2326	108.409	4.67879	2.32287e-07	trans-sialidase pseudogene putative
TcCLB.510431.140	52.716	1345.78	4.67406	5.532e-10	protein kinase putative
TcCLB.506885.90	51.9628	1323.34	4.67056	2.70565e-09	hypothetical protein conserved
TcCLB.508607.50	88.316	2245.05	4.66793	9.7793e-11	trans-sialidase Group II putative
TcCLB.430539.20	13.0687	326.591	4.6433	0.000753633	amino acid transporter putative
TcCLB.509635.9	2.00219	49.9352	4.64041	0.00526314	hypothetical protein conserved
TcCLB.510877.10	235.459	5801.36	4.62284	2.27941e-05	antigenic protein putative
TcCLB.508325.290	82.8827	2032.19	4.61582	3.41498e-09	trans-sialidase pseudogene putative
TcCLB.510013.59	142.148	3455.31	4.60335	1.43347e-08	trans-sialidase pseudogene putative
TcCLB.511805.20	131.544	3183.29	4.59691	5.77202e-10	Trichohyalin putative
TcCLB.503937.40	12.4729	300.535	4.59066	6.26551e-09	trans-sialidase pseudogene putative
TcCLB.511531.44	43.5652	1047.95	4.58825	4.72307e-09	hypothetical protein
TcCLB.506563.130	44.338	1056.74	4.57493	1.73375e-08	calpain-like cysteine peptidase pseudogene putative
TcCLB.506519.140	17.919	422.796	4.5604	4.96601e-08	hypothetical protein conserved pseudogene
TcCLB.507939.70	7.26166	169.835	4.54769	0.0106632	hypothetical protein
TcCLB.509441.5	43.1741	1004.43	4.54007	0.0259373	DNA repair protein putative
TcCLB.510149.9	25.1169	572.684	4.51101	1.11179e-08	hypothetical protein conserved
TcCLB.506635.139	58.9475	1343.39	4.51031	8.62709e-05	kasal-type serpin pseudogene putativeserine protease inhibitor pseudogene putative
TcCLB.447847.10	15.9749	363.141	4.50665	3.37853e-05	trans-sialidase pseudogene putative
TcCLB.506147.40	37.88	860.181	4.50513	1.59055e-06	hypothetical protein
TcCLB.507859.101	1.85087	41.9199	4.50136	0.0153188	hypothetical protein conserved pseudogene
TcCLB.510879.10	25.7207	582.261	4.50066	0.000329434	serine%2Fthreonine-protein phosphatase 2A catalytic subunit putative
TcCLB.507445.30	10.7429	238.344	4.47158	0.000426428	trans-sialidase pseudogene putative
TcCLB.504087.10	16.6633	368.283	4.46607	2.86977e-08	hypothetical protein conserved
TcCLB.510877.170	82.1569	1813.46	4.46422	4.17119e-09	hypothetical protein conserved
TcCLB.510535.109	19.4374	426.211	4.45466	0.000726155	trans-sialidase putative
TcCLB.508165.330	4.49459	98.3788	4.45209	1.40544e-06	trans-sialidase pseudogene putative
TcCLB.511603.170	18.7752	409.461	4.44682	0.00126912	mucin TcMUCII putative
TcCLB.507121.40	89.3987	1946.81	4.44472	5.33244e-09	beta galactofuranosyl glycosyltransferase putative
TcCLB.508921.30	23.7919	517.469	4.44293	0.000387715	mitotic centromere-associated kinesin MCAK putative
TcCLB.507831.40	57.8273	1235.48	4.41718	2.73525e-07	hypothetical protein conserved
TcCLB.506797.40	11.0065	234.842	4.41527	6.78667e-07	hypothetical protein conserved
TcCLB.504835.29	38.94	827.275	4.40904	5.40308e-09	hypothetical protein conserved
TcCLB.509137.20	10.5363	223.682	4.408	3.37354e-09	hypothetical protein
TcCLB.511569.30	7.86607	166.48	4.40357	0.00763983	trans-sialidase pseudogene putative
TcCLB.510533.90	24.6931	521.143	4.3995	1.37134e-07	hypothetical protein conserved
TcCLB.507809.140	4.61267	96.8653	4.39231	2.50265e-05	hypothetical protein conserved
TcCLB.506775.190	33.156	692.104	4.38365	1.42762e-08	protein kinase putativeserine%2Fthreonine protein kinase putative
TcCLB.510311.100	22.9889	475.254	4.36969	8.03798e-08	hypothetical protein conserved
TcCLB.507975.50	43.2012	888.432	4.36212	2.07823e-08	trans-sialidase pseudogene putative
TcCLB.506375.35	138.424	2835.38	4.35638	0.00213551	hypothetical protein
TcCLB.503885.100	14.7747	301.783	4.35231	1.28589e-07	hypothetical protein conserved
TcCLB.508163.170	11.6271	236.724	4.34765	1.12562e-07	trans-sialidase pseudogene putative
TcCLB.507863.3	3.49054	70.7631	4.34147	0.0315408	trans-sialidase pseudogene putative
TcCLB.507237.120	3.21914	64.9269	4.33407	0.01714	mucin-associated surface protein MASP putative
TcCLB.508837.70	6.83419	135.76	4.31214	0.00196279	trans-sialidase Group II putative
TcCLB.503715.40	17.3772	344.544	4.30942	1.18652e-08	protein kinase putative
TcCLB.511173.370	24.5214	484.996	4.30586	0.00234794	trans-sialidase Group VI putative
TcCLB.503759.10	21.9667	433.764	4.30352	0.000364442	trans-sialidase Group II putative
TcCLB.410243.10	221.004	4316.88	4.28784	2.36808e-07	hypothetical protein conserved
TcCLB.506765.40	6.47425	126.022	4.28282	3.58403e-06	trans-sialidase Group II putative
TcCLB.506289.70	26.1169	506.292	4.27691	1.12412e-08	hypothetical protein conserved
TcCLB.506667.110	12.4587	240.018	4.26792	0.0485262	trans-sialidase pseudogene putative
TcCLB.504703.20	22.5204	425.772	4.24077	0.00932666	hypothetical protein conserved
TcCLB.508089.10	71.7608	1352.75	4.23656	7.48609e-07	trans-sialidase Group I putative
TcCLB.511071.40	39.9851	748.373	4.22622	2.87793e-07	amastin putative
TcCLB.506211.220	145.466	2714.43	4.22189	4.22729e-09	protein kinase putative
TcCLB.508563.20	10.5055	195.872	4.2207	0.0108217	trans-sialidase Group II putative
TcCLB.510073.24	41.2289	762.813	4.2096	5.62621e-07	hypothetical protein
TcCLB.511705.10	33.6968	619.171	4.19966	7.74832e-08	receptor-type adenylate cyclase putative
TcCLB.504117.50	32.9534	596.582	4.17822	7.49479e-09	hypothetical protein conserved pseudogene
TcCLB.416503.10	13.0966	235.775	4.17015	0.00604847	trans-sialidase pseudogene putative
TcCLB.503967.4	3.71111	66.4955	4.16334	0.0279825	hypothetical protein conserved
TcCLB.506825.40	244.462	4374.1	4.1613	4.29362e-09	hypothetical protein conserved
TcCLB.510407.9	44.5094	795.814	4.16025	1.29265e-08	protein kinase putative
TcCLB.511349.100	15.1448	270.448	4.15846	0.00455076	trans-sialidase Group II putative
TcCLB.506673.69	45.9606	816.341	4.1507	8.119e-05	hypothetical protein conserved
TcCLB.509835.10	35.8185	626.482	4.1285	4.25444e-07	hypothetical protein conserved
TcCLB.506289.140	1.52908	26.5382	4.11733	0.00638031	surface protease GP63 putative
TcCLB.510533.180	128.9	2224.61	4.10923	1.40849e-07	microtubule-associated protein 1A%2F1B light chain 3 putative
TcCLB.510749.4	54.3236	933.631	4.1032	3.62794e-07	ubiquitin-protein ligase putative
TcCLB.511685.60	27.5614	470.925	4.09478	1.19745e-08	hypothetical protein conserved
TcCLB.507883.10	41.1292	699.403	4.08789	0.00935952	glucose-6-phosphate 1-dehydrogenase pseudogene putativeglucose-6-phosphate 1-dehydrogenase putative frameshift
TcCLB.503745.25	33.1323	559.947	4.07898	0.00480692	hypothetical protein conserved
TcCLB.506973.120	5.7265	95.9519	4.06659	7.31442e-06	trans-sialidase Group V putative
TcCLB.508103.30	11.0257	184.7	4.06624	0.00827188	trans-sialidase Group V putative
TcCLB.509167.180	212.963	3559.21	4.06288	8.6314e-09	kinesin putative
TcCLB.506529.50	367.876	6048.4	4.03926	1.16825e-07	arginine N-methyltransferase putative
TcCLB.509739.10	14.4506	234.383	4.01967	7.00454e-07	trans-sialidase Group II putative
TcCLB.511129.40	6.91695	111.709	4.01347	1.69691e-06	trans-sialidase Group III putative
TcCLB.506857.10	41.7154	671.977	4.00976	1.87721e-07	glycogen synthase kinase-3 alpha putative
TcCLB.510863.9	11.2236	180.732	4.00925	3.13405e-05	hypothetical protein
TcCLB.511173.496	4.88306	78.505	4.00693	0.0119941	mucin-associated surface protein MASP putative
TcCLB.507511.50	12.0802	193.735	4.00337	0.00109012	hypothetical protein
TcCLB.507811.100	14.2962	227.113	3.98971	7.04636e-06	amino acid permease putative
TcCLB.511253.10	95.0696	1504.66	3.98431	1.83126e-05	kinesin-like protein putative
TcCLB.506401.280	15.2619	238.613	3.96667	2.52454e-07	hypothetical protein conserved
TcCLB.511875.20	21.4652	335.151	3.96474	1.81206e-06	trans-sialidase Group VII putative
TcCLB.510565.150	9.43654	147.135	3.96274	5.41863e-06	surface protease GP63 putative
TcCLB.506847.50	8.48026	130.45	3.94325	0.0125011	trans-sialidase pseudogene putative
TcCLB.480785.10	126.127	1936.55	3.94054	2.0651e-06	protein kinase putative
TcCLB.506869.20	47.1382	720.483	3.93399	0.000186293	hypothetical protein conserved
TcCLB.506755.60	9.53938	145.708	3.93304	3.00318e-05	hypothetical protein conserved
TcCLB.433673.10	24.3821	368.783	3.91888	3.45828e-05	trans-sialidase putative
TcCLB.510089.30	7.3218	110.666	3.91786	0.0375137	hypothetical protein
TcCLB.509379.29	7.44961	111.964	3.90973	0.00302487	hypothetical protein conserved
TcCLB.506455.30	8.86127	131.992	3.89679	1.38492e-05	trans-sialidase Group II putative
TcCLB.511801.10	329.729	4908.38	3.89589	3.53571e-05	hypothetical protein conserved
TcCLB.510507.50	105.36	1563.98	3.89183	5.93044e-05	RNA-binding protein putative
TcCLB.412093.10	17.933	265.982	3.89064	4.1059e-05	antigenic protein pseudogene putative
TcCLB.510089.170	40.6479	599.001	3.88131	4.51986e-05	casein kinase I putative
TcCLB.510381.20	30.6554	451.691	3.88113	9.5875e-07	ABC transporter putative
TcCLB.508307.180	47.3249	694.198	3.87468	1.54327e-06	hypothetical protein conserved
TcCLB.507677.140	63.8939	932.913	3.86799	5.33311e-07	hypothetical protein conserved
TcCLB.504427.80	76.056	1102.33	3.85735	1.41537e-06	hypothetical protein conserved
TcCLB.506775.160	33.2327	481.276	3.85619	1.60218e-06	hypothetical protein conserved
TcCLB.509581.10	34.9498	505.287	3.85375	5.75089e-07	trans-sialidase Group VII putative
TcCLB.506885.140	3.48847	50.4248	3.85347	0.000127981	trans-sialidase pseudogene putative
TcCLB.507509.20	22.9248	331.008	3.85189	1.24224e-05	hypothetical protein conserved
TcCLB.507389.10	14.4985	209.299	3.85159	1.81242e-05	hypothetical protein conserved
TcCLB.507507.49	47.6961	682.347	3.83856	6.27911e-06	hypothetical protein conserved
TcCLB.422843.10	13.2141	187.064	3.82338	2.40727e-05	trans-sialidase pseudogene putative
TcCLB.503665.40	7.89285	111.705	3.823	0.0105727	surface protease GP63 pseudogene putative
TcCLB.505789.10	154.526	2178.58	3.81747	4.18032e-07	hypothetical protein conserved
TcCLB.421173.4	3.10661	43.6683	3.81318	0.00093742	trans-sialidase putative
TcCLB.420369.20	5.19844	72.6761	3.80533	0.00167113	trans-sialidase pseudogene putative
TcCLB.504427.230	5.64904	78.7981	3.80208	0.00012827	trans-sialidase Group VIII putative
TcCLB.509171.10	75.1117	1032.39	3.7808	6.5504e-06	hypothetical protein conserved
TcCLB.506759.31	5.8038	79.4546	3.77506	0.00137125	surface protease GP63 pseudogene putative
TcCLB.508995.10	6.60833	89.9201	3.76629	0.00184786	protein kinase putative
TcCLB.507993.350	5.72772	77.7825	3.76341	0.000268134	surface protease GP63 putativemetallopeptidase putative
TcCLB.506401.140	14.868	197.017	3.72803	2.54021e-05	hypothetical protein conserved
TcCLB.510257.30	154.163	2033.39	3.72136	3.8566e-06	ribulose-5-phosphate 3-epimerase putative
TcCLB.508121.30	9.19445	120.73	3.71488	7.74452e-05	trans-sialidase pseudogene putative
TcCLB.506777.70	3581.91	46963.5	3.71274	1.64449e-07	protein kinase putativecyclin-dependent protein kinase putative
TcCLB.503907.10	21.8407	285.819	3.71001	0.0170046	trans-sialidase Group VIII putative
TcCLB.506625.100	136.416	1785.21	3.71001	1.29605e-07	hypothetical protein conserved
TcCLB.423205.10	69.2741	906.245	3.70951	1.06504e-05	trans-sialidase putative
TcCLB.510013.170	33.6652	435.094	3.692	0.00202487	mucin-associated surface protein MASP putative
TcCLB.511141.10	220.492	2833.13	3.6836	4.12248e-07	hypothetical protein conserved
TcCLB.503985.10	1.19624	15.3466	3.68133	0.0385833	trans-sialidase pseudogene putative
TcCLB.511911.60	10.224	131.001	3.67954	9.56379e-06	trans-sialidase Group III putative
TcCLB.510557.40	7.37334	94.1817	3.67506	0.0470178	hypothetical protein
TcCLB.506755.270	29.5812	377.239	3.67273	0.000620861	hypothetical protein conserved
TcCLB.506369.40	31.1543	393.075	3.6573	2.29634e-06	hypothetical protein conserved
TcCLB.509765.50	5.46256	68.8797	3.65643	5.32772e-05	trans-sialidase Group VIII putative
TcCLB.506251.70	26.7563	334.041	3.64207	1.14053e-06	trans-sialidase pseudogene putative
TcCLB.510603.40	94.9891	1183.14	3.63871	7.00454e-07	hypothetical protein conserved
TcCLB.511127.180	47.3241	586.15	3.63062	3.6792e-06	hypothetical protein conserved
TcCLB.510105.210	100.094	1234.79	3.62484	1.191e-06	mitochondrial ATP-dependent zinc metallopeptidase putativemetallo-peptidase clan MAE family M41 putative
TcCLB.508367.70	19.9141	243.61	3.61271	0.00387898	trans-sialidase pseudogene putative
TcCLB.510089.80	42.9907	524.706	3.60941	2.05819e-06	protein kinase putative
TcCLB.510283.140	94.5893	1152.13	3.60648	8.82655e-06	UDP-N-acetylglucosamine-dolichyl-phosphate N-acetylglucosaminephosphotransferase putative
TcCLB.507257.60	261.913	3188.94	3.60592	4.93119e-07	fumarate hydratase putative
TcCLB.505607.9	2.9535	35.9463	3.60534	0.000111498	dispersed gene family protein 1 DGF-1 putative
TcCLB.510441.41	11.9996	145.918	3.6041	0.0015992	trans-sialidase pseudogene putative
TcCLB.506885.210	3.80314	46.2218	3.60331	0.000250207	trans-sialidase Group III putative
TcCLB.504229.100	7.7954	94.4754	3.59924	0.000234909	trans-sialidase pseudogene putative
TcCLB.510591.10	13.4536	162.093	3.59076	0.00860138	trans-sialidase pseudogene putative
TcCLB.510055.70	111.158	1339.1	3.59059	0.000326122	hypothetical protein conserved
TcCLB.510275.80	11.1605	134.409	3.59016	0.0253505	trans-sialidase pseudogene putative
TcCLB.507465.10	33.1885	398.495	3.58581	4.12935e-05	receptor-type adenylate cyclase putative
TcCLB.504427.140	151.397	1809.63	3.57929	5.76939e-07	hypothetical protein conserved
TcCLB.511325.50	6.51137	77.8082	3.57889	0.0449598	amino acid permease putative
TcCLB.508831.190	7.53821	90.0196	3.57795	0.000591342	trans-sialidase pseudogene putative
TcCLB.511593.40	1.80574	21.5266	3.57546	0.00146527	trans-sialidase pseudogene putative
TcCLB.506405.100	16.0715	190.697	3.5687	0.0254078	hypothetical protein conserved
TcCLB.510407.70	26.4884	313.322	3.56421	3.6122e-05	hypothetical protein
TcCLB.506735.80	68.8644	813.289	3.56194	9.62811e-06	hypothetical protein conserved
TcCLB.507611.260	43.7781	516.648	3.5609	1.86781e-06	trans-sialidase pseudogene putative
TcCLB.503953.30	47.5213	560.275	3.55949	1.60783e-06	protein kinase putative
TcCLB.506343.51	33.0536	389.431	3.55849	0.0478485	retrotransposon hot spot protein RHS pseudogene putative
TcCLB.507163.75	261.53	3068.3	3.55239	1.4485e-05	hypothetical protein
TcCLB.504429.50	12.8051	149.964	3.54982	0.0115348	trans-sialidase pseudogene putative
TcCLB.503683.30	271.117	3171.49	3.54817	4.04351e-07	RNA-binding protein putative
TcCLB.506929.54	8.97537	104.575	3.54242	0.000847515	hypothetical protein
TcCLB.508207.140	43.4666	505.264	3.53906	0.00253941	hypothetical protein conserved
TcCLB.506289.110	1.38862	16.0394	3.5299	0.0482659	surface protease GP63 pseudogene putative
TcCLB.506345.90	19.1916	219.99	3.51889	0.00704849	trans-sialidase Group II putative
TcCLB.507669.150	54.9608	624.83	3.50699	0.00027687	glycosomal membrane protein putative
TcCLB.507993.280	41.8472	474.753	3.50397	5.48917e-05	hypothetical protein conserved
TcCLB.511529.200	74.5826	845.077	3.50217	4.63437e-06	hypothetical protein conserved
TcCLB.506501.300	12.9559	144.75	3.48189	0.00079781	hypothetical protein
TcCLB.507555.70	17.9677	199.861	3.47552	1.78204e-05	trans-sialidase pseudogene putative
TcCLB.510291.30	101.736	1130.7	3.47431	0.00724724	protein phosphatase 2C-like putative
TcCLB.508089.20	14.8802	165.006	3.47106	0.000289277	UDP-glucoronosyl and UDP-glucosyl transferase putative
TcCLB.507711.90	556.816	6142.01	3.46344	1.40112e-06	procyclic form surface phosphoprotein putative
TcCLB.509817.50	36.6345	401.891	3.45553	0.0010623	trans-sialidase Group I putative
TcCLB.505365.60	3.17964	34.783	3.45145	0.010458	trans-sialidase Group VIII putative
TcCLB.511131.89	135.77	1482.9	3.44919	1.62473e-06	hypothetical protein conserved
TcCLB.506657.88	252.017	2736.22	3.44059	7.73608e-07	hypothetical protein conserved
TcCLB.511555.20	167.063	1811.44	3.43867	6.08007e-06	hypothetical protein conserved
TcCLB.506375.100	2.21708	23.83	3.42605	0.0055463	hypothetical protein
TcCLB.509007.40	506.897	5365.12	3.40385	0.00024691	hypothetical protein conserved
TcCLB.506763.110	1.83297	19.2681	3.39396	0.0152106	trans-sialidase Group VII putative
TcCLB.507485.45	14.0311	147.443	3.39346	0.00687906	hypothetical protein conserved
TcCLB.509245.20	19.7269	207.096	3.39207	0.00074456	hypothetical protein conserved
TcCLB.506525.120	50.9681	526.913	3.3699	4.39678e-06	hypothetical protein conserved
TcCLB.509967.70	121.275	1253.54	3.36965	1.05552e-05	katanin putative
TcCLB.509551.60	45.7155	472.021	3.36809	0.000764222	hypothetical protein conserved
TcCLB.511737.40	34.7586	358.846	3.36792	3.21591e-05	hypothetical protein conserved
TcCLB.510143.120	208.17	2139.31	3.36131	0.000139169	hypothetical protein conserved
TcCLB.511529.59	66.6605	683.487	3.35801	0.0291089	hypothetical protein
TcCLB.510879.80	89.6537	918.089	3.3562	0.000102275	serine acetyltransferase putative SAT
TcCLB.511127.60	16.5342	168.694	3.35088	3.18789e-05	kinesin putative
TcCLB.507639.60	69.0823	704.396	3.35	1.55076e-05	hypothetical protein conserved
TcCLB.507677.150	80.8194	823.814	3.34954	7.31679e-06	CYC2-like cyclin putativeG1 cyclin CycE4 putative
TcCLB.508835.30	9.8739	100.523	3.34777	0.00112656	trans-sialidase pseudogene putative
TcCLB.508973.60	182.152	1851.76	3.34568	1.90893e-06	hypothetical protein conserved
TcCLB.506529.480	50.0281	508.415	3.3452	1.40544e-06	hypothetical protein conserved
TcCLB.506757.90	8.48323	85.5474	3.33404	0.000371674	trans-sialidase Group II putative
TcCLB.509081.166	17.0993	171.722	3.32807	0.0338877	trans-sialidase putative
TcCLB.506933.10	45.8698	459.362	3.32401	0.00393163	hypothetical protein conserved
TcCLB.504125.60	176.18	1743.7	3.30703	2.62278e-06	MCAK-like kinesin putative
TcCLB.503855.80	46.7042	461.789	3.30561	5.19798e-05	hypothetical protein conserved
TcCLB.506495.50	8.22604	81.3306	3.30553	0.00334232	hypothetical protein
TcCLB.509595.20	5.48547	54.057	3.30079	0.0104797	hypothetical protein conserved
TcCLB.504769.140	39.3917	386.716	3.29531	0.00016168	trans-sialidase Group VIII putative
TcCLB.511181.60	38.9377	381.568	3.2927	0.000193662	hypothetical protein conserved
TcCLB.511557.50	1.82559	17.8387	3.28858	0.022451	hypothetical protein conserved
TcCLB.511127.300	13.9694	136.211	3.2855	0.0111274	hypothetical protein conserved
TcCLB.506637.10	208.375	2022.12	3.27861	5.82723e-06	hypothetical protein conserved
TcCLB.464807.10	280.245	2715.53	3.27647	1.41806e-05	serine%2Fthreonine protein kinase putative
TcCLB.506655.7	24.749	239.727	3.27595	0.00490446	phospholipid-transporting ATPase putative
TcCLB.504127.20	10.298	99.214	3.26819	0.00605291	hypothetical protein
TcCLB.511037.40	144.575	1389.82	3.26501	5.61722e-06	hypothetical protein conserved
TcCLB.508163.340	3.59128	34.519	3.26482	0.0227733	trans-sialidase pseudogene putative
TcCLB.506961.25	25.973	249.202	3.26223	0.00308324	trans-sialidase Group I putative
TcCLB.511751.140	28.407	271.003	3.25399	0.0237793	hypothetical protein
TcCLB.509677.10	152.352	1446.03	3.24662	3.87493e-05	hypothetical protein conserved
TcCLB.507737.10	61.5515	584.18	3.24655	6.66289e-05	hypothetical protein conserved
TcCLB.506735.40	16.8936	159.91	3.24271	0.00056978	hypothetical protein
TcCLB.509927.10	7.03492	66.3076	3.23657	0.00213551	trans-sialidase putative
TcCLB.510141.10	88.3259	831.338	3.23453	3.20087e-05	thymine-7-hydroxylase putative
TcCLB.510145.10	65.1052	608.17	3.22363	1.63773e-05	hypothetical protein conserved
TcCLB.511715.20	11.6069	108.245	3.22125	0.000202632	protein kinase putative
TcCLB.508779.40	195.975	1825.34	3.21943	0.000151909	hypothetical protein conserved
TcCLB.504425.70	146.109	1359.8	3.21828	6.80388e-06	hypothetical protein conserved
TcCLB.504053.10	23.1002	214.801	3.21702	1.16197e-05	hypothetical protein conserved pseudogene
TcCLB.506567.80	13.3484	123.988	3.21547	0.0138005	hypothetical protein
TcCLB.508211.10	10.916	101.025	3.2102	0.000465982	oxysterol-binding protein putative
TcCLB.506637.70	69.5415	642.941	3.20874	5.52498e-05	hypothetical protein conserved
TcCLB.509377.20	41.0204	379.193	3.20852	4.36238e-05	trans-sialidase Group VII putative
TcCLB.507283.10	5.08864	47.0233	3.20802	0.00521916	trans-sialidase Group V putative
TcCLB.508831.4	232.619	2145.31	3.20515	1.02159e-05	dynein heavy chain putative
TcCLB.508277.401	20.5756	188.013	3.19182	0.000256139	magnesium and cobalt transport protein putative
TcCLB.509967.180	30.0808	273.426	3.18423	3.13405e-05	hypothetical protein conserved
TcCLB.510557.10	4.63343	42.0742	3.18278	0.00166259	trans-sialidase pseudogene putative
TcCLB.507611.230	7.8401	71.0648	3.18019	0.00380027	trans-sialidase pseudogene putative
TcCLB.510061.20	29.986	269.082	3.16568	0.00273067	hypothetical protein
TcCLB.510349.40	40.8747	366.215	3.16341	9.80378e-06	hypothetical protein conserved
TcCLB.503685.5	172.69	1544.12	3.16053	7.77325e-05	RNA-binding protein putative
TcCLB.510323.4	173.583	1544	3.15298	2.47596e-05	katanin putative
TcCLB.507091.100	3.01545	26.8192	3.15282	0.029963	trans-sialidase pseudogene putative
TcCLB.506699.40	344.905	3033.76	3.13683	3.53812e-05	katanin-like protein putativeserine peptidase Clan SJ family S16 putative
TcCLB.507559.110	3.03428	26.6827	3.13648	0.0456993	surface protease GP63 putative
TcCLB.418613.20	19.2152	168.665	3.13384	0.0137477	mucin-associated surface protein MASP putative
TcCLB.506635.80	167.999	1460.46	3.1199	8.43158e-05	hydroxymethylglutaryl-CoA lyase putative3-hydroxy-3-methylglutarate-CoA lyase putative
TcCLB.511621.60	99.5289	859.282	3.10994	1.26273e-05	dolichyl-P-Man%3AGDP-Man7GlcNAc2-PP-dolichyl alpha-16-mannosyltransferase putative
TcCLB.509885.20	50.1995	433.152	3.10913	0.000127134	hypothetical protein conserved
TcCLB.504179.50	32.8532	282.832	3.10584	0.00378335	hypothetical protein
TcCLB.506165.4	50.4783	433.155	3.10115	6.58925e-05	hypothetical protein conserved
TcCLB.511575.10	78.0216	668.302	3.09856	0.000407489	hypothetical protein conserved
TcCLB.507875.70	8.76447	75.0604	3.09831	0.0174465	trans-sialidase Group VII putative
TcCLB.505989.70	15.379	130.989	3.09042	0.0128638	surface protease GP63 putativemetallopeptidase putative
TcCLB.506603.40	12.5243	105.957	3.08068	0.0025578	trans-sialidase Group V putative
TcCLB.506341.50	6.55006	55.3876	3.07998	0.00373504	trans-sialidase Group VIII putative
TcCLB.509779.60	67.9632	574.636	3.07982	0.00232052	dual-specificity protein phosphatase putative
TcCLB.509699.170	18.5799	156.849	3.07756	0.0104635	hypothetical protein
TcCLB.503493.40	53.8782	451.395	3.06662	0.000176683	hypothetical protein conserved
TcCLB.503525.4	169.299	1410.6	3.05866	0.0111861	hypothetical protein conserved
TcCLB.508951.4	60.4407	503.123	3.05732	0.0254286	protein kinase putative
TcCLB.507121.20	6.14746	51.0399	3.05356	0.0446773	trans-sialidase Group VII putative
TcCLB.509007.80	38.1418	315.895	3.05	0.0159383	hypothetical protein conserved
TcCLB.506387.9	29.6588	244.2	3.04153	0.0147953	chaperone DNAJ protein putative
TcCLB.506693.30	37.2379	306.26	3.03992	0.000910849	RNA-binding protein 6 putative
TcCLB.504425.10	39.4684	323.736	3.03605	0.0002912	trans-sialidase Group III putative
TcCLB.504137.70	80.6596	660.379	3.03338	0.000854528	hypothetical protein conserved
TcCLB.510289.40	73.2343	598.026	3.02962	4.13871e-05	GPI inositol deacylase precursor putative
TcCLB.508145.30	38.2229	310.774	3.02336	0.00488	RNA-binding protein putative
TcCLB.510747.40	7.39598	60.0955	3.02244	0.00540691	surface protease GP63 putativemetallopeptidase putative
TcCLB.508277.100	269.742	2180.63	3.0151	7.89541e-05	cAMP specific phosphodiesterase putative
TcCLB.506757.120	11.4723	92.6355	3.01341	0.0025578	trans-sialidase Group V putative
TcCLB.510553.40	6.81256	55.0049	3.01329	0.00224928	trans-sialidase Group V putative
TcCLB.510147.9	47.3509	382.133	3.01261	0.00271511	hypothetical protein conserved
TcCLB.507555.50	6.73237	54.0145	3.00416	0.00446378	trans-sialidase Group VIII putative
TcCLB.510307.10	22.595	181.179	3.00334	0.0101923	surface protease GP63 putative
TcCLB.504213.50	34.8186	277.822	2.99623	0.000386858	hypothetical protein conserved
TcCLB.507037.70	55.1513	439.425	2.99415	0.000181278	hypothetical protein conserved
TcCLB.506825.160	126.103	1002.69	2.9912	9.25594e-05	hypothetical protein conserved
TcCLB.509965.40	51.7399	409.792	2.98554	0.000254886	ubiquitin hydrolase putativecysteine peptidase Clan CA family C19 putative
TcCLB.510381.60	22.9425	181.585	2.98455	0.0418426	proliferator-activated receptor-interacting protein PRIP interacting protein PIMT putative
TcCLB.509777.10	22.0067	174.043	2.98343	0.00191774	hypothetical protein
TcCLB.511211.190	17.1917	135.612	2.9797	0.00248692	hypothetical protein
TcCLB.510125.20	11.0125	86.7598	2.97788	0.0127448	trans-sialidase Group VIII putative
TcCLB.508205.30	140.544	1106.98	2.97754	0.000178686	protein kinase putative
TcCLB.503991.10	99.2917	780.701	2.97503	0.000245769	hypothetical protein conserved
TcCLB.511527.9	45.2814	352.637	2.96119	7.70808e-05	hypothetical protein conserved
TcCLB.506269.99	11.0654	85.8185	2.95524	0.0130927	mucin-associated surface protein MASP putative
TcCLB.509073.80	30.3154	234.837	2.95353	0.00275109	hypothetical protein conserved
TcCLB.504153.210	39.4974	305.526	2.95147	0.00948086	hypothetical protein
TcCLB.506895.20	161.532	1247.39	2.94902	3.74131e-05	hypothetical protein conserved
TcCLB.507143.40	29.8173	230.136	2.94826	0.000272238	hypothetical protein conserved
TcCLB.506227.100	77.5604	595.705	2.94121	0.00247494	hypothetical protein conserved
TcCLB.509959.60	6.47974	49.7637	2.94109	0.00263324	trans-sialidase pseudogene putative
TcCLB.511751.110	92.904	709.803	2.93361	0.000930237	hypothetical protein conserved
TcCLB.510125.10	323.787	2471.32	2.93216	3.62925e-05	pumilio%2FPUF RNA binding protein 6 putative PUF6
TcCLB.510409.10	45.5069	347.113	2.93125	0.000192996	protein kinase putative
TcCLB.508647.50	27.8403	211.912	2.92822	0.000154893	hypothetical protein conserved pseudogene
TcCLB.507083.100	95.7591	725.324	2.92114	5.40329e-05	hypothetical protein conserved
TcCLB.509803.10	28.8083	218.185	2.921	0.00407381	hypothetical protein
TcCLB.510057.4	18.8516	142.244	2.91561	0.0011863	hypothetical protein conserved
TcCLB.503409.10	48.6667	367.194	2.91553	0.000603322	hypothetical protein conserved
TcCLB.511577.120	175.731	1324.58	2.91409	0.000129613	hypothetical protein conserved
TcCLB.429185.31	6.38949	48.0804	2.91167	0.0407479	trans-sialidase pseudogene putative
TcCLB.510761.76	39.9489	300.448	2.91089	0.000463509	UDP-glucoronosyl and UDP-glucosyl transferase putative
TcCLB.503893.40	63.6608	475.906	2.9022	0.0009417	hypothetical protein conserved
TcCLB.509167.200	46.7527	349.358	2.90158	0.000223206	hypothetical protein conserved
TcCLB.503881.10	187.093	1396.31	2.89979	0.000100359	kynureninase putative
TcCLB.510311.120	16.0232	118.853	2.89095	0.00269152	hypothetical protein
TcCLB.506925.220	59.3881	440.384	2.89052	5.10138e-05	hypothetical protein conserved
TcCLB.509157.170	33.7086	249.45	2.88757	0.000891565	trans-sialidase Group VIII putative
TcCLB.505789.20	1195.49	8810.75	2.88166	3.95521e-05	hypothetical protein conserved
TcCLB.506659.39	46.4127	340.314	2.87428	0.00184855	protein phosphatase 2C putative
TcCLB.510307.240	5.12176	37.5387	2.87367	0.0133396	trans-sialidase Group VIII putative
TcCLB.507959.170	19.3377	141.045	2.86666	0.0364688	mucin-associated surface protein MASP putative
TcCLB.509007.70	61.7637	449.537	2.86361	8.119e-05	hypothetical protein conserved
TcCLB.508611.30	307.356	2231.74	2.86019	0.000166994	surface protease GP63 putative
TcCLB.506357.80	20.1676	146.116	2.857	0.000107205	hypothetical protein conserved
TcCLB.507641.80	75.781	547.629	2.85329	0.00137699	exoribonuclease 2 putative XRND
TcCLB.504239.140	7.80335	56.347	2.85217	0.0212273	mucin-associated surface protein MASP pseudogene putative
TcCLB.511737.90	124.568	897.947	2.8497	0.0101576	hypothetical protein conserved
TcCLB.506565.4	40.8225	293.936	2.84806	0.0104334	RNA-binding protein putative
TcCLB.509819.40	104.829	753.863	2.84626	0.00531988	hypothetical protein conserved
TcCLB.504625.50	181.656	1305.66	2.84549	0.000197888	dual specificity protein phosphatase or MAP kinase phosphatase putative
TcCLB.508181.4	60.9167	435.951	2.83926	0.00045254	serine%2Fthreonine protein kinase putative
TcCLB.504427.50	288.853	2062.92	2.83629	0.000141603	hypothetical protein conserved
TcCLB.511407.40	74.9684	534.98	2.83513	6.32332e-05	hypothetical protein conserved
TcCLB.506207.10	51.5373	365.725	2.82707	0.0102857	hypothetical protein conserved
TcCLB.509099.130	47.9606	337.025	2.81293	0.000386707	hypothetical protein conserved
TcCLB.507603.190	54.2234	380.852	2.81224	0.0463597	hypothetical protein conserved
TcCLB.506961.70	4.31571	30.2386	2.80872	0.0336753	trans-sialidase pseudogene putative
TcCLB.506677.30	113.283	792.437	2.80636	0.0158214	hypothetical protein conserved
TcCLB.506107.10	119.685	834.582	2.80181	7.55982e-05	hypothetical protein conserved
TcCLB.511123.11	9.27057	64.508	2.79875	0.00828084	trans-sialidase putative
TcCLB.503449.30	164.579	1141.53	2.79412	0.00035558	clathrin coat assembly protein putative
TcCLB.510231.20	42.3382	291.804	2.78497	0.00663532	hypothetical protein
TcCLB.506779.140	106.722	733.931	2.78179	0.000831745	hypothetical protein conserved
TcCLB.511421.224	24.1163	165.635	2.77993	0.00491135	hypothetical protein conserved pseudogene
TcCLB.508145.10	47.1111	321.552	2.77091	0.00981022	RNA-binding protein putative
TcCLB.511303.40	50.2817	343.093	2.7705	0.000481516	carnitine O-acetyltransferase putative
TcCLB.506859.4	142.193	966.846	2.76543	0.00159197	N-acetyltransferase putative
TcCLB.506211.114	150.55	1022.24	2.76342	0.000100482	C-terminal motor kinesin putative
TcCLB.404001.20	199.005	1345.9	2.7577	0.000569459	hypothetical protein conserved
TcCLB.510351.120	92.6306	626.199	2.75706	0.0100036	NUDIX hydrolase dihydroneopterin triphosphate pyrophosphohydrolase%2Fhydrolase putative
TcCLB.511179.140	9.40672	63.1962	2.74807	0.0261494	hypothetical protein conserved
TcCLB.511353.20	70.3339	472.129	2.74689	0.000201364	hypothetical protein conserved
TcCLB.506739.140	75.2036	502.847	2.74125	0.000239642	hypothetical protein conserved
TcCLB.506525.70	14.6141	97.5466	2.73873	0.00154935	hypothetical protein conserved
TcCLB.506525.140	61.2691	408.706	2.73783	0.000177026	protein kinase putativeserine%2Fthreonine protein kinase putative
TcCLB.504427.260	379.297	2529.51	2.73746	0.000146252	kinesin putative
TcCLB.508321.60	103.93	688.456	2.72776	0.000434491	hypothetical protein conserved
TcCLB.511217.170	150.347	992.851	2.72328	0.000225439	hypothetical protein conserved
TcCLB.506147.20	31.4242	207.382	2.72234	0.00355602	hypothetical protein
TcCLB.506135.30	101.912	671.538	2.72015	0.000545114	hypothetical protein conserved
TcCLB.441241.10	148.986	980.177	2.71786	0.00772206	microtubule-associated protein Gb4 putative
TcCLB.511553.140	7.74543	50.6723	2.70978	0.0118294	mucin-associated surface protein MASP putative
TcCLB.508777.40	65.9223	430.749	2.70801	0.000202632	leucine-rich repeat protein putative
TcCLB.436535.19	485.305	3166.28	2.70583	0.000442015	Glucose-6-phosphate dehydrogenase putative
TcCLB.505073.10	62.5448	407.527	2.70393	0.00485122	hypothetical protein
TcCLB.509293.10	45.5757	296.922	2.70375	0.0204614	mucin TcMUCII putative
TcCLB.404975.30	15.8517	102.853	2.69788	0.00779687	trans-sialidase pseudogene putative
TcCLB.508515.150	6.96316	45.1403	2.6966	0.0346721	trans-sialidase Group VIII putative
TcCLB.511439.70	53.9999	350.012	2.69638	0.0015992	hypothetical protein conserved
TcCLB.511351.30	84.7426	548.487	2.6943	0.000679585	protein kinase putative
TcCLB.506685.40	92.82	600.494	2.69364	0.000293022	hypothetical protein conserved
TcCLB.504203.50	85.0145	546.904	2.68551	0.00260159	hypothetical protein conserved
TcCLB.508107.30	7.23463	46.5282	2.68511	0.00997434	trans-sialidase Group VI putative
TcCLB.510027.20	43.3541	278.567	2.68378	0.00333627	transporter putative
TcCLB.511409.30	59.0909	378.297	2.67851	0.000153961	hypothetical protein conserved
TcCLB.506649.60	50.8805	324.154	2.67149	0.00160475	hypothetical protein conserved
TcCLB.510759.160	161.482	1026.68	2.66854	0.00038258	metacaspase 5 putative
TcCLB.510847.10	4.89465	31.0681	2.66616	0.0359395	trans-sialidase Group VIII putative
TcCLB.510279.263	15.7919	100.032	2.6632	0.0147904	trans-sialidase pseudogene putative
TcCLB.510295.59	202.735	1280.99	2.65959	0.000693408	hypothetical protein conserved
TcCLB.511071.10	177.08	1118.75	2.65942	0.000293022	hypothetical protein conserved
TcCLB.506211.150	13.8742	87.206	2.65202	0.00183414	polyprenyl synthase putative
TcCLB.511439.30	67.0742	420.696	2.64895	0.00147068	lipase putative
TcCLB.506885.120	23.5918	147.777	2.64707	0.00899812	protein kinase putative
TcCLB.503903.79	39.2151	243.538	2.63467	0.0105882	hypothetical protein
TcCLB.503557.40	307.736	1910.33	2.63406	0.00101285	hypothetical protein conserved
TcCLB.507809.90	84.6566	524.272	2.63062	0.000404114	hypothetical protein conserved
TcCLB.504147.250	18.3495	112.665	2.61823	0.000764587	hypothetical protein conserved
TcCLB.510717.10	31.2137	191.364	2.61607	0.0194097	surface antigen TASV putativehypothetical protein
TcCLB.508165.300	18.6595	113.98	2.61079	0.00823669	mucin-associated surface protein MASP putative
TcCLB.510911.14	156.547	955.546	2.60973	0.00377313	hypothetical protein conserved
TcCLB.504147.240	92.485	563.709	2.60766	0.000806107	hypothetical protein conserved
TcCLB.503893.150	43.2174	262.971	2.60522	0.000384572	hypothetical protein conserved
TcCLB.507277.20	31.0872	188.551	2.60056	0.00279496	hypothetical protein conserved
TcCLB.509775.20	6.18051	37.4445	2.59896	0.0128593	protein kinase putative
TcCLB.508145.20	52.6048	318.3	2.59712	0.0133396	RNA-binding protein putative
TcCLB.504153.150	27.9678	169.104	2.59607	0.0284287	Unc104-like kinesin putative
TcCLB.506661.40	165.269	999.079	2.59578	0.0009417	hypothetical protein conserved
TcCLB.509595.70	28.251	170.686	2.59497	0.00843008	Trichohyalin putative
TcCLB.507827.10	2.3879	14.3587	2.58811	0.00620028	dispersed gene family protein 1 DGF-1 putative
TcCLB.504153.260	27.4948	165.2	2.58698	0.00164204	hypothetical protein conserved
TcCLB.506565.8	54.2452	325.098	2.58331	0.0165111	RNA-binding protein putative
TcCLB.503855.60	231.834	1386.99	2.58079	0.000317571	hypothetical protein conserved
TcCLB.508555.20	47.606	284.498	2.5792	0.0181138	hypothetical protein conserved
TcCLB.511745.50	107.905	643.02	2.5751	0.00470835	hypothetical protein conserved
TcCLB.504643.30	368.02	2181.99	2.56779	0.00106117	ubiquitin carrier protein 4 putative
TcCLB.507083.20	6.92766	40.8361	2.5594	0.0394748	dispersed gene family protein 1 DGF-1 putative
TcCLB.503747.30	47.6311	280.741	2.55926	0.0433025	hypothetical protein
TcCLB.503955.100	64.6469	379.873	2.55486	0.000839464	protein kinase putative
TcCLB.504033.170	104.454	604.218	2.5322	0.000601171	tyrosine phosphatase putative
TcCLB.504213.90	30.2711	175.013	2.53145	0.00256196	inositol polyphosphate kinase-like protein putative
TcCLB.504043.10	301.719	1735.5	2.52407	0.000463509	hypothetical protein conserved
TcCLB.508375.50	67.7163	388.368	2.51985	0.00601032	dihydroorotate dehydrogenase fumarate putative DHODH
TcCLB.506401.380	225.42	1288.43	2.51493	0.00140732	surface protease GP63 putative
TcCLB.509805.80	345.028	1970.9	2.51407	0.000657693	hypothetical protein conserved
TcCLB.506737.151	15.1166	86.1456	2.51064	0.0169689	surface protease GP63 pseudogene putative
TcCLB.506717.80	35.8671	204.211	2.50933	0.0023233	trans-sialidase Group VIII putative
TcCLB.508489.30	123.679	703.875	2.50872	0.00045254	hypothetical protein conserved
TcCLB.508347.159	75.6717	429.655	2.50535	0.00607023	mitotubule-associated protein Gb4 putative
TcCLB.510311.80	37.7046	212.466	2.49442	0.0118403	hypothetical protein conserved
TcCLB.507993.70	119.253	670.462	2.49113	0.00168408	hypothetical protein conserved
TcCLB.511211.90	49.6446	278.691	2.48896	0.00487406	surface protease GP63 putative
TcCLB.510181.69	211.069	1180.51	2.48363	0.000950239	hypothetical protein conserved
TcCLB.507611.131	8.23204	45.9591	2.48103	0.0471828	protein kinase pseudogene putative
TcCLB.511423.140	177.777	990.212	2.47767	0.0223385	hypothetical protein conserved
TcCLB.506351.9	109.136	603.313	2.46678	0.00306436	5%27-3%27 exonuclease XRNA putative
TcCLB.507673.70	556.414	3073.31	2.46556	0.00103966	hypothetical protein conserved
TcCLB.424195.9	313.802	1732.42	2.46486	0.000778626	RNA-binding protein 4
TcCLB.507275.61	133.005	733.333	2.46299	0.0493928	surface antigen TASV-A1 TASV-A1
TcCLB.511035.10	18.9729	104.49	2.46135	0.00938247	surface protease GP63 putativemetallopeptidase putative
TcCLB.438059.10	184.191	1013.75	2.46042	0.0111385	serine%2Fthreonine-protein phosphatase PP1 alpha
TcCLB.511789.10	4.18303	23.013	2.45983	0.0291089	dispersed gene family protein 1 DGF-1 pseudogene putative
TcCLB.504143.10	465.231	2557.22	2.45855	0.000703713	hypothetical protein conserved
TcCLB.504125.120	23.9004	131.132	2.45591	0.022451	hypothetical protein conserved
TcCLB.509805.50	93.5912	512.69	2.45364	0.00162151	hypothetical protein conserved
TcCLB.511303.9	90.1031	492.447	2.45032	0.00148459	hypothetical protein conserved
TcCLB.503671.39	459.583	2502.96	2.44524	0.00225517	dynamin putative
TcCLB.508229.20	19.1373	103.946	2.44137	0.0244133	hypothetical protein
TcCLB.482369.10	18.5215	100.321	2.43735	0.00809748	protein phosphatase 2A regulatory subunit putative
TcCLB.510743.30	170.699	923.817	2.43615	0.00219339	hypothetical protein conserved
TcCLB.506963.70	218.316	1180.25	2.43461	0.00137125	hypothetical protein conserved
TcCLB.504643.10	44.697	239.987	2.42471	0.00302632	kinesin pseudogene putative
TcCLB.508465.30	21.318	114.294	2.42261	0.00671707	hypothetical protein conserved
TcCLB.511435.49	63.6176	339.063	2.41406	0.00830837	phosphatidylinositol 3-kinase putative
TcCLB.510297.119	137.144	729.539	2.41129	0.0103175	hypothetical protein conserved
TcCLB.510263.30	54.1418	287.954	2.41102	0.0138237	surface protease GP63 putativemetallopeptidase putative
TcCLB.510773.120	84.5602	449.182	2.40925	0.00128879	hypothetical protein
TcCLB.508831.10	167.625	890.303	2.40906	0.000891565	hypothetical protein conserved
TcCLB.508567.70	172.532	916.362	2.40906	0.005809	peptidyl-prolyl cis-trans isomerase PIN1
TcCLB.506859.180	746.822	3955.92	2.40518	0.00120826	hypothetical protein conserved
TcCLB.511393.60	66.2293	350.622	2.40437	0.000900058	protein kinase putative
TcCLB.504057.21	37.5977	198.558	2.40085	0.0415047	hypothetical protein conserved
TcCLB.510531.109	23.2907	122.865	2.39925	0.0135725	dynein heavy chain cytosolic putative
TcCLB.511217.50	22.3831	117.972	2.39797	0.00196279	hypothetical protein conserved
TcCLB.506885.354	73.5108	387.27	2.39731	0.0108909	hypothetical protein conserved
TcCLB.509925.5	144.42	760.451	2.39658	0.00972061	trans-sialidase pseudogene putative
TcCLB.504153.100	66.8796	349.622	2.38616	0.00639529	hypothetical protein conserved
TcCLB.510247.10	89.1578	465.524	2.38442	0.0253505	R27-2 protein putative
TcCLB.510963.50	37.7001	196.767	2.38384	0.00261272	fructose-6-phosphate2-kinase%2Ffructose-26-bisphos phataseputative
TcCLB.510323.10	40.9617	213.036	2.37875	0.00668579	protein kinase putative
TcCLB.404711.10	174.123	905.405	2.37846	0.00359442	trans-sialidase pseudogene putative
TcCLB.511311.70	107.188	556.015	2.37498	0.000524999	hypothetical protein conserved
TcCLB.506949.30	20.8529	108.003	2.37275	0.00317409	hypothetical protein conserved
TcCLB.506405.43	158.308	816.946	2.3675	0.00160475	hypothetical protein conserved
TcCLB.503971.59	12.0413	62.0824	2.36619	0.0250618	hypothetical protein conserved
TcCLB.511873.30	12.1564	62.5847	2.36409	0.0409271	trans-sialidase pseudogene putative
TcCLB.508179.60	62.3815	321.156	2.36409	0.0038905	protein kinase putative
TcCLB.511353.4	58.9919	302.416	2.35794	0.00871407	choline%2Fcarnitine O-acyltransferase putative
TcCLB.510525.100	66.3297	339.936	2.35754	0.0271531	histone H2A putative
TcCLB.504867.90	120.197	614.464	2.35393	0.0013982	glycerol-3-phosphate acyltransferase putative
TcCLB.506265.70	41.3359	211.293	2.35378	0.00600771	hypothetical protein conserved
TcCLB.509591.60	285.292	1454.88	2.35039	0.000719746	phospholipid-transporting ATPase 1-like protein putative
TcCLB.505025.80	64.5782	327.728	2.34338	0.0164669	hypothetical protein conserved
TcCLB.419469.30	197.002	998.222	2.34115	0.00148269	hypothetical protein conserved
TcCLB.508369.40	512.358	2595.8	2.34096	0.000572236	serine%2Fthreonine-protein kinase A pseudogene putativeprotein kinase putative
TcCLB.507625.186	68.2802	344.132	2.33342	0.044602	hypothetical protein conserved
TcCLB.507711.349	49.3729	248.444	2.33113	0.0144939	hypothetical protein conserved
TcCLB.508989.90	225.811	1134.06	2.3283	0.022602	hypothetical protein conserved
TcCLB.510149.40	107.859	541.668	2.32826	0.00222039	hypothetical protein conserved
TcCLB.510741.70	18.5739	92.9684	2.32346	0.0149067	protein kinase putative
TcCLB.509543.30	28.305	141.652	2.32322	0.0150294	hypothetical protein
TcCLB.511585.40	160.635	802.97	2.32156	0.00408365	DNA-damage inducible protein DDI1-like protein putative
TcCLB.509153.60	51.9294	259.578	2.32154	0.00601635	lipin putative
TcCLB.508385.20	38.5021	191.836	2.31687	0.00429433	hypothetical protein conserved
TcCLB.510295.50	316.619	1576.65	2.31605	0.00397409	protein kinase putativemitogen-activated protein kinase putative
TcCLB.503865.70	140.996	701.782	2.31536	0.0022786	hypothetical protein conserved
TcCLB.504425.110	27.5992	137.122	2.31276	0.0387001	permease-like protein putative
TcCLB.510297.110	49.9404	247.727	2.31047	0.00252718	hypothetical protein conserved
TcCLB.511445.160	118.183	585.708	2.30916	0.0021727	copper-transporting ATPase-like protein putative
TcCLB.503899.60	122.88	602.33	2.29331	0.00428325	hypothetical protein conserved
TcCLB.511181.110	14.9255	72.8361	2.28688	0.00504791	hypothetical protein conserved
TcCLB.508265.70	97.7413	476.508	2.28546	0.00548031	hypothetical protein conserved
TcCLB.507831.100	15.0462	73.1354	2.28117	0.0178025	hypothetical protein conserved
TcCLB.503887.70	60.7431	293.466	2.2724	0.0296503	phosphoglycerate mutase putative iPGAM
TcCLB.503813.10	154.877	747.838	2.2716	0.00416387	hypothetical protein conserved
TcCLB.508731.40	49.1997	236.332	2.2641	0.00729555	hypothetical protein conserved
TcCLB.510345.40	177.696	852.065	2.26155	0.00606009	hypothetical protein conserved
TcCLB.511303.140	82.4393	394.993	2.26042	0.00213551	hypothetical protein conserved
TcCLB.503453.80	75.3647	361.076	2.26034	0.00830837	hypothetical protein conserved
TcCLB.507165.50	361.94	1733.7	2.26004	0.00562425	cysteine synthase putative
TcCLB.510073.80	51.3271	245.689	2.25904	0.0432713	hypothetical protein conserved
TcCLB.511467.16	158.588	755.794	2.25271	0.003334	hypothetical protein conserved
TcCLB.503841.20	124.893	595.107	2.25246	0.00724876	hypothetical protein conserved
TcCLB.510323.120	87.3087	415.725	2.25143	0.00492006	kinesin putative
TcCLB.510591.30	31.589	149.42	2.24188	0.0133396	retrotransposon hot spot protein RHS pseudogene putative
TcCLB.507735.20	20.7718	98.0593	2.23903	0.00176887	hypothetical protein conserved
TcCLB.508723.50	38.2532	180.343	2.23709	0.00687414	hypothetical protein conserved
TcCLB.506399.60	224.73	1059.26	2.23679	0.00586201	hypothetical protein conserved
TcCLB.507537.20	2720.76	12761.8	2.22975	0.00359442	cysteine peptidase putativecysteine peptidase clan CA family C1 cathepsin L-like putative
TcCLB.506733.80	82.6043	387.27	2.22905	0.00117569	hypothetical protein conserved
TcCLB.511409.70	121.498	566.349	2.22075	0.00662378	hypothetical protein conserved
TcCLB.464807.20	71.2127	331.594	2.21921	0.00494031	hypothetical protein conserved
TcCLB.504213.10	84.5704	393.252	2.21723	0.00443265	hypothetical protein conserved
TcCLB.511581.20	230.414	1071.33	2.21711	0.00501021	fatty acyl CoA syntetase 1
TcCLB.510311.30	65.7541	305.416	2.21562	0.0105727	hypothetical protein conserved
TcCLB.509153.40	58.3326	270.599	2.21378	0.00225517	hypothetical protein conserved
TcCLB.506529.80	354.401	1638.94	2.20931	0.00124098	hypothetical protein conserved
TcCLB.506885.30	222.188	1022.42	2.20213	0.00372776	hypothetical protein conserved
TcCLB.506623.20	16.4665	75.7132	2.20101	0.0125397	trans-sialidase pseudogene putative
TcCLB.507683.30	28.9147	132.766	2.19901	0.00415448	hypothetical protein conserved
TcCLB.508325.30	6.84801	31.4394	2.19882	0.0428177	dispersed gene family protein 1 DGF-1 putative
TcCLB.510747.170	163.726	751.105	2.19773	0.00174997	hypothetical protein conserved
TcCLB.511431.20	27.0352	123.956	2.19692	0.00903121	hypothetical protein conserved
TcCLB.510159.10	39.3766	179.996	2.19255	0.0166589	hypothetical protein conserved
TcCLB.508569.120	63.5927	290.607	2.19213	0.00644085	hypothetical protein conserved
TcCLB.509767.140	3074.29	14030.5	2.19024	0.0117085	hypothetical protein
TcCLB.506895.60	48.2185	219.351	2.18558	0.00480955	hypothetical protein conserved pseudogene
TcCLB.510611.10	48.442	220.271	2.18495	0.00954961	hypothetical protein conserved
TcCLB.434931.20	352.933	1601.69	2.18213	0.00213551	hypothetical protein conserved
TcCLB.503971.50	605.209	2745.41	2.18152	0.0422039	hypothetical protein conserved
TcCLB.509833.10	368.859	1672.83	2.18115	0.00474994	hypothetical protein conserved
TcCLB.511559.70	32.0063	144.814	2.17777	0.0165058	phospholipid transporting ATPase-like protein pseudogene putative
TcCLB.506543.100	50.0958	225.769	2.17209	0.00470835	hypothetical protein conserved
TcCLB.511585.100	119.072	534.416	2.16613	0.012694	hypothetical protein conserved
TcCLB.506579.90	46.3859	208.021	2.16497	0.00847325	hypothetical protein
TcCLB.506755.190	88.1273	393.975	2.16044	0.00224549	hypothetical protein conserved
TcCLB.503833.20	142.158	635.026	2.15932	0.00822884	hypothetical protein conserved
TcCLB.511313.10	149.428	664.191	2.15214	0.0030365	hypothetical protein conserved
TcCLB.507009.90	496.084	2199.23	2.14834	0.00224549	iron-sulfur cluster assembly protein putative
TcCLB.510251.19	14.1722	62.6483	2.14421	0.026972	hypothetical protein conserved
TcCLB.503595.10	212.221	937.024	2.14252	0.00416379	hypothetical protein conserved
TcCLB.508075.50	70.936	312.9	2.14111	0.0435527	hypothetical protein conserved
TcCLB.508831.150	83.7407	368.732	2.13857	0.0143868	hypothetical protein conserved
TcCLB.510317.40	81.7294	359.256	2.13609	0.0180329	hypothetical protein conserved
TcCLB.509801.30	1225.76	5375.56	2.13275	0.00458222	citrate synthase putative
TcCLB.503551.20	187.33	821.378	2.13246	0.0057794	hypothetical protein conserved
TcCLB.503893.140	48.3517	211.988	2.13235	0.00555078	hypothetical protein conserved
TcCLB.510257.90	165.658	723.631	2.12705	0.0272068	autophagocytosis associated protein putative
TcCLB.503455.30	28.4343	123.96	2.12417	0.00821028	hypothetical protein conserved
TcCLB.508809.40	198.06	859.04	2.11679	0.00769012	hypothetical protein conserved
TcCLB.508465.149	84.7578	367.022	2.11445	0.0127046	hypothetical protein conserved
TcCLB.504147.310	20.6392	88.8667	2.10626	0.0246487	hypothetical protein conserved
TcCLB.511435.30	43.9867	189.323	2.10571	0.0394872	hypothetical protein conserved
TcCLB.511731.74	341.819	1465.27	2.09986	0.0133867	hypothetical protein conserved
TcCLB.504557.50	13.7346	58.8608	2.09949	0.0237793	dispersed gene family protein 1 DGF-1 putative
TcCLB.510747.60	20.1054	86.1261	2.09887	0.0480253	cytochrome P450 reductase putative
TcCLB.506529.70	272.768	1163.42	2.09263	0.010703	hypothetical protein conserved
TcCLB.503865.60	66.9986	284.914	2.08833	0.0159304	hypothetical protein conserved
TcCLB.509145.19	109.513	463.788	2.08236	0.00540691	hypothetical protein conserved
TcCLB.510181.130	163.548	692.292	2.08167	0.0129034	hypothetical protein
TcCLB.506739.180	66.3646	280.827	2.08119	0.0104543	hypothetical protein conserved
TcCLB.509775.30	24.2746	102.568	2.07906	0.00420733	hypothetical protein conserved
TcCLB.506457.50	32.9959	138.25	2.06692	0.00553926	serine%2Fthreonine protein kinase putative
TcCLB.509203.20	209.276	873.684	2.06171	0.00720722	cyclin dependent kinase-binding protein putative
TcCLB.506401.230	187.74	783.571	2.06133	0.00442427	hypothetical protein conserved
TcCLB.510297.10	433.093	1800.57	2.0557	0.00414764	hypothetical protein conserved
TcCLB.505945.60	30.2423	125.694	2.05528	0.04814	hypothetical protein conserved
TcCLB.511867.200	19.2748	80.0752	2.05464	0.015389	hypothetical protein conserved
TcCLB.511415.40	8.5772	35.53	2.05046	0.0318541	dispersed gene family protein 1 DGF-1 putative
TcCLB.510611.70	29.822	123.532	2.05044	0.00997434	hypothetical protein conserved
TcCLB.508387.50	37.1513	153.558	2.0473	0.00451458	hypothetical protein conserved
TcCLB.504047.60	120.442	497.396	2.04606	0.0102907	protein kinase putative
TcCLB.504769.170	326.907	1346.89	2.04269	0.0343954	retrotransposon hot spot protein RHS pseudogene putative
TcCLB.510859.40	22.6586	93.3459	2.04253	0.0227552	hypothetical protein conserved
TcCLB.510283.130	63.5347	261.148	2.03925	0.0386828	hypothetical protein conserved
TcCLB.509773.9	23.3088	95.4632	2.03407	0.0172791	protein kinase putative
TcCLB.509599.180	249.029	1019.52	2.0335	0.00340931	hypothetical protein conserved
TcCLB.510761.60	324.855	1326.99	2.03029	0.0057794	casein kinase II putative
TcCLB.506925.100	132.528	540.783	2.02875	0.0127608	hypothetical protein conserved
TcCLB.507677.30	37.2031	151.189	2.02286	0.0249354	hypothetical protein conserved
TcCLB.510737.10	524.508	2129.99	2.02181	0.0338026	6-phosphogluconate dehydrogenase decarboxylating putative
TcCLB.511621.110	238.024	964.733	2.01902	0.00551297	hypothetical protein
TcCLB.503571.19	196.628	795.263	2.01596	0.0163019	hypothetical protein conserved
TcCLB.506743.60	20.1171	81.2363	2.0137	0.022451	hypothetical protein conserved
TcCLB.505229.10	118.979	479.746	2.01157	0.00448434	hypothetical protein conserved
TcCLB.510241.90	97.2268	391.281	2.00878	0.0464326	hypothetical protein conserved
TcCLB.509589.50	118.189	472.394	1.99889	0.00585174	hypothetical protein conserved
TcCLB.508831.140	506.33	2019.48	1.99583	0.00703585	surface antigen 2 CA-2 putative
TcCLB.506941.150	141.574	564.634	1.99576	0.0249354	sphingosine 1-phosphate lyase putative SPL
TcCLB.506885.370	231.06	921.258	1.99534	0.0130476	hypothetical protein conserved
TcCLB.503975.20	64.3993	256.64	1.99463	0.0103182	hypothetical protein
TcCLB.510525.70	107.541	427.212	1.99007	0.00897903	hypothetical protein conserved
TcCLB.508145.49	62.8405	249.574	1.9897	0.00505766	hypothetical protein conserved
TcCLB.511313.30	35.043	139.089	1.98881	0.0103182	formin putative
TcCLB.427247.10	61.1947	242.581	1.98699	0.0157353	serine%2Fthreonine protein kinase putative
TcCLB.507089.90	111.534	442.019	1.98663	0.00608315	hypothetical protein conserved
TcCLB.508387.100	188.368	745.346	1.98435	0.0104455	ubiquitin-conjugating enzyme putative
TcCLB.509599.90	20.4177	80.687	1.98252	0.0204639	hypothetical protein conserved
TcCLB.509965.144	179.792	703.623	1.96847	0.0246094	hypothetical protein conserved
TcCLB.445635.10	40.8366	159.738	1.96778	0.0161872	receptor-type adenylate cyclase pseudogene putative
TcCLB.503841.50	38.3439	149.937	1.96729	0.0242208	hypothetical protein conserved
TcCLB.506953.49	628.849	2457.84	1.96661	0.00897903	glucose-6-phosphate 1-dehydrogenase putative
TcCLB.508277.380	23.2737	90.8287	1.96445	0.010987	hypothetical protein conserved
TcCLB.511425.40	176.296	687.842	1.96407	0.00562425	hypothetical protein conserved
TcCLB.507639.10	424.984	1657.53	1.96356	0.00482032	poly-zinc finger protein 2 putative
TcCLB.506211.140	112.521	438.667	1.96294	0.0119541	hypothetical protein conserved
TcCLB.506673.30	231.158	900.888	1.96247	0.0200694	hypothetical protein conserved
TcCLB.503613.60	256.888	999.825	1.96054	0.00515365	acidocalcisomal pyrophosphatase putative
TcCLB.511217.100	53.5581	208.41	1.96025	0.0122951	hypothetical protein conserved
TcCLB.509127.10	295.533	1149.44	1.95953	0.0149097	ATP-dependent Clp protease subunit heat shock protein 78 pseudogene putative HSP78
TcCLB.506563.160	33.2926	129.334	1.95783	0.0184726	hypothetical protein conserved
TcCLB.508803.19	7.78803	30.2052	1.95547	0.0249354	dispersed gene family protein 1 DGF-1 putative
TcCLB.510609.60	13.7762	53.2174	1.94972	0.0157221	hypothetical protein conserved
TcCLB.511707.20	165.723	639.146	1.94737	0.0177472	hypothetical protein
TcCLB.506801.120	72.1212	277.965	1.94641	0.00843293	protein kinase putative
TcCLB.506945.50	185.904	715.193	1.94377	0.00470835	hypothetical protein conserved
TcCLB.510611.30	65.7465	252.597	1.94185	0.019433	kinesin putative
TcCLB.511421.24	91.0512	349.818	1.94185	0.048491	hypothetical protein conserved
TcCLB.511733.120	45.6307	174.498	1.93513	0.0149097	hypothetical protein conserved
TcCLB.503795.10	101.013	385.392	1.93178	0.0096638	hypothetical protein conserved
TcCLB.506181.70	51.1704	193.887	1.92184	0.0116167	hypothetical protein conserved
TcCLB.503675.20	143.113	541.951	1.921	0.0403406	SNF7-like protein putative
TcCLB.506147.50	112.47	425.558	1.91982	0.0463597	hypothetical protein conserved
TcCLB.506513.180	125.803	471.38	1.90572	0.0104543	hypothetical protein conserved
TcCLB.511217.180	117.729	440.886	1.90494	0.0161549	hypothetical protein conserved
TcCLB.506779.180	35.4451	132.691	1.90442	0.0199052	surface protease GP63 putative
TcCLB.511867.10	166.286	621.866	1.90294	0.0125572	hypothetical protein conserved
TcCLB.511431.50	25.4425	95.0144	1.90091	0.0456994	hypothetical protein conserved
TcCLB.508387.30	209.202	780.764	1.89999	0.00616235	hypothetical protein conserved
TcCLB.508989.110	584.687	2181.43	1.89953	0.0192021	hypothetical protein conserved
TcCLB.506517.14	86.5259	322.801	1.89944	0.0340017	protein kinase putative
TcCLB.503627.20	27.981	104.284	1.898	0.0136239	protein kinase putative
TcCLB.511127.230	39.4558	147.046	1.89795	0.0141417	hypothetical protein conserved
TcCLB.506795.50	142.02	527.092	1.89197	0.0111535	polyA polymerase putativepolynucleotide adenylyltransferase putative
TcCLB.508837.80	87.3975	323.13	1.88645	0.00710552	hypothetical protein conserved
TcCLB.511801.4	42.8807	158.426	1.88541	0.0316595	hypothetical protein conserved
TcCLB.503435.14	12.6441	46.6691	1.884	0.0435264	hypothetical protein
TcCLB.511001.170	36.0838	132.906	1.88098	0.0127448	hypothetical protein conserved
TcCLB.506607.19	266.595	981.69	1.88062	0.0346222	phosphoribosylpyrophosphate synthetase putative
TcCLB.508357.30	47.3151	174.188	1.88027	0.0250155	hypothetical protein conserved
TcCLB.510297.20	186.872	687.835	1.88001	0.0176153	hypothetical protein conserved
TcCLB.510759.170	86.2469	315.82	1.87256	0.0251544	hypothetical protein conserved
TcCLB.503805.20	93.9019	343.594	1.87148	0.0394172	hypothetical protein conserved
TcCLB.507809.30	312.288	1137.71	1.86518	0.00777635	ribose-phosphate pyrophosphokinase putative
TcCLB.511075.40	66.6459	241.963	1.8602	0.0488218	cullin putative
TcCLB.510565.160	99.0621	358.836	1.85692	0.0299215	hypothetical protein conserved
TcCLB.507711.80	102.543	371.383	1.85668	0.0143868	hypothetical protein conserved
TcCLB.510773.50	85.7176	309.776	1.85356	0.0133755	hypothetical protein
TcCLB.506179.20	164.109	592.887	1.85311	0.0233271	hypothetical protein conserved
TcCLB.511435.40	89.2647	321.678	1.84945	0.0456993	hypothetical protein conserved
TcCLB.506637.30	79.7767	286.492	1.84446	0.038861	hypothetical protein conserved
TcCLB.506503.4	260.079	931.292	1.84028	0.0290603	transporter putative
TcCLB.503575.50	161.519	577.404	1.83788	0.0129065	fatty acyl CoA synthetase putative
TcCLB.509099.40	39.2023	140.141	1.83787	0.0404792	hypothetical protein conserved
TcCLB.506649.4	140.8	502.979	1.83685	0.0478485	hypothetical protein conserved
TcCLB.509067.60	41.0187	145.837	1.83001	0.0338476	hypothetical protein conserved
TcCLB.509007.14	390.654	1388.64	1.82971	0.0311448	hypothetical protein conserved
TcCLB.503989.50	16.6392	59.0985	1.82854	0.0290603	hypothetical protein conserved
TcCLB.511589.250	375.539	1322.49	1.81622	0.0214905	hypothetical protein conserved
TcCLB.506633.30	52.162	183.287	1.81304	0.0148551	hypothetical protein conserved
TcCLB.508831.250	7.88984	27.7017	1.81191	0.0439516	dispersed gene family protein 1 DGF-1 putative
TcCLB.503841.60	48.8972	171.308	1.80877	0.038703	hypothetical protein conserved
TcCLB.506227.150	724.427	2535.23	1.80721	0.0175549	protein kinase A regulatory subunit putative
TcCLB.504057.170	26.621	92.9801	1.80435	0.0308623	protein kinase putative
TcCLB.511433.10	46.2578	161.245	1.80149	0.0498476	hypothetical protein conserved
TcCLB.510515.40	88.9019	309.886	1.80145	0.0319203	hypothetical protein conserved
TcCLB.506605.10	87.8578	306.178	1.80113	0.0262575	hypothetical protein conserved
TcCLB.506399.40	400.666	1386.36	1.79083	0.00763729	hypothetical protein conserved
TcCLB.507559.60	112.393	388.682	1.79004	0.0148548	hypothetical protein conserved
TcCLB.510719.300	39.8432	137.628	1.78837	0.0149953	zinc carboxypeptidase putativemetallo-peptidase Clan MC Family M14 putative
TcCLB.507509.40	128.617	443.74	1.78663	0.0429152	hypothetical protein conserved
TcCLB.509069.40	59.7732	205.992	1.78502	0.02739	hypothetical protein
TcCLB.503479.70	141.31	486.174	1.78261	0.00994858	hypothetical protein conserved
TcCLB.506739.160	137.218	472.011	1.78235	0.0387001	hypothetical protein conserved
TcCLB.507669.110	63.1703	217.285	1.78227	0.0358475	hypothetical protein conserved
TcCLB.506625.19	8.33354	28.6296	1.78051	0.0468238	dispersed gene family protein 1 DGF-1 putative
TcCLB.511127.390	43.4825	149.301	1.77972	0.0290904	hypothetical protein conserved
TcCLB.507809.14	39.5527	135.195	1.77319	0.0220947	protein kinase putative
TcCLB.509455.130	173.784	593.21	1.77124	0.0139837	hypothetical protein conserved
TcCLB.506407.10	191.496	652.725	1.76916	0.0233617	lysosomal alpha-mannosidase precursor putative
TcCLB.504137.30	188.236	641.043	1.76788	0.0478391	hypothetical protein
TcCLB.510243.70	30.3413	103.251	1.7668	0.026091	hypothetical protein conserved
TcCLB.503477.10	75.0509	255.257	1.76601	0.0330453	hypothetical protein conserved
TcCLB.507941.70	66.2935	224.142	1.75747	0.0194726	hypothetical protein conserved
TcCLB.511127.290	33.7622	113.23	1.74578	0.0413995	hypothetical protein conserved
TcCLB.509455.9	39.3815	132.02	1.74517	0.0285767	hypothetical protein conserved
TcCLB.509589.30	134.513	450.22	1.74288	0.0199184	MCAK-like kinesin putative
TcCLB.507981.61	65.5295	217.264	1.72923	0.0494469	hypothetical protein
TcCLB.507507.20	176.634	582.211	1.72078	0.0397204	ADP-ribosylation factor GTPase activating protein 1 putative
TcCLB.484949.9	75.3875	248.347	1.71996	0.0485871	serine%2Fthreonine protein kinase putative
TcCLB.511051.30	146.374	482.054	1.71954	0.0308623	nucleobase transporter putative
TcCLB.508215.3	243.345	800.319	1.71757	0.0142759	protein kinase putative
TcCLB.510719.80	26.6764	87.6811	1.7167	0.0292358	hypothetical protein conserved
TcCLB.508181.20	143.921	473.009	1.71659	0.04814	6-phosphofructo-2-kinase%2Ffructose-26-biphosphatase putative
TcCLB.507629.39	95.2761	311.898	1.71089	0.028872	hypothetical protein conserved
TcCLB.508211.50	94.3336	308.223	1.70813	0.023999	hypothetical protein conserved
TcCLB.508277.340	180.577	587.941	1.70306	0.0170329	hypothetical protein conserved
TcCLB.508347.40	114.738	370.669	1.69179	0.0305848	hypothetical protein conserved
TcCLB.503893.60	94.3511	303.539	1.68577	0.0355758	hypothetical protein conserved
TcCLB.507941.120	190.962	611.02	1.67793	0.0223182	hypothetical protein conserved
TcCLB.509297.10	100.416	319.672	1.6706	0.0133074	hypothetical protein conserved
TcCLB.506857.50	53.0493	168.823	1.67011	0.0292384	hypothetical protein conserved
TcCLB.506517.158	881.132	2798.77	1.66736	0.0319769	hypothetical protein conserved
TcCLB.509205.10	115.409	365.863	1.66454	0.0451602	guanine-nucleotide-exchange-factor putativetranslation initiation factor EIF-2B subunit putative
TcCLB.503643.20	144.209	456.68	1.66302	0.0224872	hypothetical protein conserved
TcCLB.510737.60	492.722	1557.48	1.66037	0.0229525	hypothetical protein conserved
TcCLB.504035.100	38.1332	120.503	1.65995	0.049459	hypothetical protein conserved
TcCLB.508777.30	683.128	2156.05	1.65816	0.021873	hypothetical protein conserved
TcCLB.506797.10	129.184	403.545	1.6433	0.049197	hypothetical protein conserved
TcCLB.509803.50	47.8504	148.789	1.63667	0.025482	hypothetical protein conserved
TcCLB.510309.20	362.387	1124.83	1.6341	0.0443667	MFS transporter putative
TcCLB.510255.29	294.646	914.398	1.63384	0.0232338	hypothetical protein conserved
TcCLB.506869.34	417.298	1286.33	1.62411	0.0424699	hypothetical protein conserved
TcCLB.509669.20	24.6669	75.9713	1.62288	0.0373362	subtilisin-like serine peptidase putativeserine peptidase clan SB family S8-like protein putative
TcCLB.507709.110	288.029	886.865	1.6225	0.0316595	hypothetical protein conserved
TcCLB.504423.10	757.764	2309.18	1.60756	0.0318398	hypothetical protein conserved
TcCLB.506529.200	54.9979	167.534	1.60701	0.0343954	hypothetical protein conserved
TcCLB.506733.140	254.518	772.145	1.6011	0.0407994	hypothetical protein conserved
TcCLB.503571.10	220.752	669.54	1.60074	0.0266833	flagellum-adhesion glycoprotein putative
TcCLB.506811.100	174.367	527.03	1.59576	0.0387734	hypothetical protein conserved
TcCLB.506865.60	152.134	455.242	1.58129	0.0353461	hypothetical protein conserved
TcCLB.509777.130	312.997	935.845	1.58012	0.026091	inositol phosphosphingolipid phospholipase C-Like putative ISCL
TcCLB.509543.20	66.8041	199.303	1.57695	0.0464326	hypothetical protein conserved
TcCLB.503969.20	443.367	1308.97	1.56186	0.0468338	hypothetical protein conserved
TcCLB.506633.90	72.8353	214.555	1.55863	0.0476499	folate%2Fpteridine transporter putative
TcCLB.509885.70	758.07	2230.42	1.55691	0.0436197	transporter putative
TcCLB.507641.14	43.1041	125.961	1.54708	0.0497482	neurobeachin%2Fbeige protein putative
TcCLB.506221.70	424.142	1230.22	1.5363	0.0425096	hypothetical protein conserved
TcCLB.511737.30	90.9044	263.112	1.53326	0.0291504	hypothetical protein conserved
TcCLB.509805.180	174.855	496.11	1.5045	0.0426031	ttaggg binding factor putative
TcCLB.508569.10	848.729	2400	1.49966	0.0315821	hypothetical protein conserved
TcCLB.509767.220	449.099	1246.05	1.47226	0.034735	hypothetical protein conserved
TcCLB.504255.20	97.0147	258.485	1.4138	0.0450144	hypothetical protein
TcCLB.506211.60	951.275	2355.36	1.30801	0.04814	RNA-binding protein putative
TcCLB.503683.20	236.185	89.8423	-1.39445	0.0469247	hypothetical protein conserved
TcCLB.482471.10	1254.4	471.887	-1.41049	0.02711	hypothetical protein conserved
TcCLB.507739.30	133.34	49.0197	-1.44368	0.0468238	hypothetical protein conserved
TcCLB.507709.60	132.795	48.1256	-1.46433	0.0453183	hypothetical protein conserved
TcCLB.504089.60	2050.37	740.721	-1.46888	0.0474106	hypothetical protein conserved
TcCLB.510105.230	1334.17	481.483	-1.47039	0.0329549	glyceraldehyde 3-phosphate dehydrogenase cytosolic putative
TcCLB.510325.69	702.064	253.295	-1.47078	0.0184517	aminopeptidase putative
TcCLB.506505.30	563.402	202.987	-1.47278	0.0476499	hypothetical protein conserved
TcCLB.509651.10	736.128	264.808	-1.47501	0.023854	hypothetical protein conserved
TcCLB.504147.99	189.178	66.8901	-1.49988	0.0365829	hypothetical protein
TcCLB.503487.70	546.61	192.866	-1.50291	0.044773	hypothetical protein conserved
TcCLB.511429.30	232.118	81.758	-1.50542	0.0204952	hypothetical protein conserved
TcCLB.510533.100	490.482	170.439	-1.52494	0.0495447	hypothetical protein conserved
TcCLB.510105.240	845.187	293.155	-1.52761	0.0459933	short chain 3-hydroxyacyl-CoA dehydrogenase putative
TcCLB.510879.50	650.71	223.159	-1.54394	0.0243056	regulatory subunit of protein kinase a-like protein putative
TcCLB.509205.120	1187.05	404.408	-1.55349	0.0143868	hypothetical protein conserved
TcCLB.503903.60	2125.17	722.545	-1.55642	0.0203851	hypothetical protein conserved
TcCLB.510103.30	323.983	110.047	-1.5578	0.0157768	protein associated with differentiation 4 putative
TcCLB.504165.10	174.892	59.4	-1.55793	0.0303282	hypothetical protein conserved
TcCLB.509199.24	2107.14	711.872	-1.5656	0.038703	ribose 5-phosphate isomerase type B
TcCLB.503467.30	1462.51	493.27	-1.56799	0.0248347	oligosaccharyl transferase subunit putative
TcCLB.397937.5	547.106	183.249	-1.57802	0.0404792	N-acetylglucosamine-6-phosphate deacetylase-like protein putative
TcCLB.511439.100	319.705	106.864	-1.58096	0.0339793	p-nitrophenylphosphatase putative
TcCLB.509233.150	8451.93	2810.32	-1.58855	0.0355758	cytochrome c oxidase VII putative
TcCLB.511445.130	96.5119	32.0129	-1.59205	0.0266046	kinteoplast polyA polymerase complex 1 subunit putativemitochondrial edited mRNA stability factor 1 subunit putative
TcCLB.424889.10	152.447	50.4015	-1.59677	0.0323869	UDP-Gal or UDP-GlcNAc-dependent glycosyltransferase putative
TcCLB.506503.160	373.88	122.476	-1.61007	0.0449646	hypothetical protein conserved
TcCLB.507011.30	210.902	68.8024	-1.61604	0.0449598	hypothetical protein conserved
TcCLB.508463.20	98.8768	32.2524	-1.61623	0.0299514	hypothetical protein conserved
TcCLB.511407.10	869.245	282.933	-1.6193	0.0353584	nuclear transport factor 2 putative
TcCLB.510777.20	806.551	261.13	-1.627	0.0346431	aspartyl-tRNA synthetase putative
TcCLB.509067.30	141.407	45.3252	-1.64147	0.0251967	mitochondrial RNA binding protein putative
TcCLB.510381.10	6821.09	2183.55	-1.64333	0.041622	cystathionine beta-synthase putative
TcCLB.510407.30	836.602	266.993	-1.64774	0.0120355	hypothetical protein conserved
TcCLB.510089.210	1508.71	480.612	-1.65037	0.029579	hypothetical protein conserved
TcCLB.506513.70	232.565	73.9246	-1.65351	0.0417153	hypothetical protein
TcCLB.504153.120	364.959	115.827	-1.65577	0.0476499	hypothetical protein conserved
TcCLB.507883.109	3592.55	1137.05	-1.65971	0.0291738	mitochondrial malate dehydrogenase putative
TcCLB.507809.70	407.664	128.95	-1.66056	0.0447004	small ubiquitin protein putative
TcCLB.510431.150	123.19	38.7472	-1.66872	0.0354873	glycosomal transporter GAT2 putative GAT2
TcCLB.507925.40	707.092	221.197	-1.67657	0.0454605	Pyridoxal kinase putative
TcCLB.504147.60	382.93	119.705	-1.6776	0.0328341	chaperone DNAJ protein putative
TcCLB.506943.50	3742.08	1169.67	-1.67773	0.0303282	glyceraldehyde 3-phosphate dehydrogenase putative
TcCLB.503433.30	823.134	255.638	-1.68703	0.0468238	hypothetical protein conserved
TcCLB.506365.20	241.603	74.902	-1.68956	0.020046	retrotransposon hot spot protein RHS pseudogene putative
TcCLB.510005.41	97.3808	30.101	-1.69383	0.0283223	retrotransposon hot spot RHS protein putative
TcCLB.506695.40	223.844	69.1294	-1.69513	0.039895	hypothetical protein conserved
TcCLB.511419.80	108.996	33.5083	-1.70168	0.0437687	hypothetical protein conserved
TcCLB.508515.110	55.6864	17.07	-1.70586	0.0389028	hypothetical protein conserved
TcCLB.511429.20	201.038	61.5694	-1.70718	0.0232821	hypothetical protein conserved
TcCLB.506529.420	2089.23	637.766	-1.71187	0.0497985	alanine aminotransferase putativeglutamic--alanine transaminase putativeglutamic--pyruvic transaminase putative
TcCLB.506777.80	750.147	228.917	-1.71235	0.0325054	seryl-tRNA synthetase putative
TcCLB.504147.70	879.799	267.61	-1.71704	0.0497482	hypothetical protein conserved
TcCLB.511315.9	138.293	42.0416	-1.71784	0.0437687	ATP-dependent RNA helicase putative
TcCLB.508471.19	781.247	235.115	-1.73241	0.0250618	hypothetical protein conserved
TcCLB.509667.20	361.274	108.606	-1.73399	0.0380344	tryptophanyl-tRNA synthetase pseudogene putative
TcCLB.506113.10	183.277	54.9374	-1.73817	0.0272737	retrotransposon hot spot protein RHS pseudogene putative
TcCLB.510101.320	83.964	25.1375	-1.73993	0.0443667	hypothetical protein
TcCLB.506401.90	874.852	261.868	-1.7402	0.0369164	centrin putativecaltractin putative
TcCLB.510285.110	306.578	91.5602	-1.74346	0.0135725	hypothetical protein conserved
TcCLB.504057.140	137.544	40.8789	-1.75047	0.0241799	ADP%2FATP mitochondrial carrier protein putative
TcCLB.506407.100	476.786	141.695	-1.75055	0.0184226	hypothetical protein conserved
TcCLB.506211.160	4090.64	1214.17	-1.75236	0.0288633	ADPATP carrier protein 1 mitochondrial precursor putativeADP%2FATP translocase 1 putative
TcCLB.511065.36	154.038	45.2968	-1.7658	0.0344589	hypothetical protein conserved
TcCLB.418069.10	5961.41	1751.19	-1.76732	0.0312813	heat shock protein 70 hsp70 putative
TcCLB.503873.10	1716.62	504.167	-1.7676	0.04186	cytochrome-b5 reductase putative
TcCLB.508387.40	431.771	126.419	-1.77205	0.0176123	hypothetical protein conserved
TcCLB.507963.44	282.549	82.7182	-1.77222	0.0310789	hypothetical protein conserved
TcCLB.506869.40	190.046	55.5778	-1.77376	0.0214231	mitochondrial RNA binding complex 1 subunit putative
TcCLB.511423.80	171.762	50.1354	-1.77651	0.0403364	hypothetical protein conserved
TcCLB.506367.140	66.2151	19.3008	-1.7785	0.0237793	hypothetical protein conserved
TcCLB.506697.60	171.061	49.839	-1.77916	0.00805198	hypothetical protein conserved
TcCLB.511001.200	85.3881	24.7825	-1.78471	0.0353869	hypothetical protein conserved
TcCLB.503677.29	126.118	36.4945	-1.78902	0.032887	hypothetical protein conserved
TcCLB.508271.10	503.138	144.72	-1.79769	0.0123568	phenylalanyl-tRNA synthetase putative
TcCLB.503575.40	277.172	79.5756	-1.80039	0.0469967	hypothetical protein conserved
TcCLB.509267.90	85.6877	24.5958	-1.80068	0.023854	ATP-dependent RNA helicase putative
TcCLB.509829.20	195.44	55.8457	-1.80721	0.0393039	isovaleryl-coA dehydrogenase putative
TcCLB.506227.80	60.0404	17.1364	-1.80887	0.0382181	mitochondrial DNA polymerase I protein B putative POLIB
TcCLB.508515.80	63.3091	18.029	-1.8121	0.0476874	hypothetical protein conserved
TcCLB.510879.120	2252.51	640.408	-1.81447	0.0353461	ribosomal protein L3 putative
TcCLB.509011.54	1304.73	369.655	-1.8195	0.00915259	ubiquinol-cytochrome c reductase putative
TcCLB.504111.30	91.1614	25.7728	-1.82257	0.042824	hypothetical protein conserved
TcCLB.507993.180	111.338	31.4159	-1.82538	0.022451	hypothetical protein conserved
TcCLB.506941.50	193.881	54.4958	-1.83096	0.0169425	hypothetical protein conserved
TcCLB.508647.200	2604.12	729.403	-1.83601	0.0462818	triosephosphate isomerase putative TIM
TcCLB.511051.59	406.15	113.752	-1.83612	0.0141949	hypothetical protein conserved
TcCLB.511041.10	318.032	88.9158	-1.83866	0.0262453	hypothetical protein conserved
TcCLB.509645.30	408.096	114.03	-1.83949	0.0065105	hypothetical protein conserved
TcCLB.509979.60	119.689	33.3957	-1.84155	0.018373	sec1 family transport protein putative
TcCLB.508277.120	1881.55	524.443	-1.84306	0.00709405	ribosomal protein S6 putativeNPH2%2FRS6-like protein putative
TcCLB.511131.80	310.792	86.5568	-1.84423	0.0344172	hypothetical protein conserved
TcCLB.505983.20	1036.97	288.791	-1.84428	0.00789036	nucleosome assembly protein-like protein putative
TcCLB.511393.20	165.027	45.8031	-1.84918	0.0302487	rhomboid-like protein putativeserine peptidase Clan S- family S54 putative
TcCLB.509499.14	2474.63	686.292	-1.85032	0.0418773	peroxidoxin
TcCLB.507093.260	230.682	63.8257	-1.8537	0.0130852	ABC transporter putative
TcCLB.511693.70	606.579	167.562	-1.856	0.0314916	hypothetical protein conserved
TcCLB.506943.150	255.422	70.2607	-1.86209	0.0487604	hypothetical protein conserved pseudogene
TcCLB.506181.104	609.07	167.375	-1.86352	0.0385833	actyltransferase-like protein
TcCLB.504255.10	168.832	46.2573	-1.86784	0.0474267	hypothetical protein conserved
TcCLB.503639.10	796.343	218.07	-1.8686	0.0100436	inositol-3-phosphate synthase putative
TcCLB.511467.70	103.028	28.2104	-1.86873	0.0469247	hypothetical protein conserved
TcCLB.510091.80	1266.07	346.486	-1.86948	0.0174465	pyruvate dehydrogenase E1 beta subunit putative
TcCLB.506543.30	549.755	150.257	-1.87136	0.0177666	hypothetical protein conserved
TcCLB.509099.89	378.193	103.249	-1.873	0.030733	hypothetical protein conserved
TcCLB.510353.10	655.747	179.013	-1.87307	0.0131436	major vault protein putative
TcCLB.506907.30	451.618	123.173	-1.87442	0.0443656	hypothetical protein conserved
TcCLB.506941.170	803.305	218.942	-1.8754	0.00665502	ADP-ribosylation factor-like protein putative
TcCLB.507041.50	541.504	147.262	-1.87859	0.0173261	hypothetical protein conserved
TcCLB.506885.410	787.797	213.988	-1.88029	0.0373362	hypothetical protein conserved
TcCLB.509805.190	661.289	178.675	-1.88794	0.035299	hypothetical protein conserved
TcCLB.509831.36	947.174	255.519	-1.8902	0.0404792	mitochondrial RNA binding protein 1 putative
TcCLB.509153.90	936.144	251.433	-1.89656	0.0385833	dihydrofolate reductase-thymidylate synthase
TcCLB.503971.10	363.567	97.6068	-1.89717	0.0394872	hypothetical protein conserved
TcCLB.510603.160	601.203	161.361	-1.89756	0.0285454	hypothetical protein conserved
TcCLB.510879.110	2283.04	612.725	-1.89764	0.0268403	ribosomal protein L3 putative
TcCLB.511181.50	1781.87	477.837	-1.8988	0.00533982	mitochondrial processing peptidase beta subunit putativemetallo-peptidase Clan ME Family M16 putative
TcCLB.506503.56	104.334	27.9692	-1.89931	0.0279825	hypothetical protein conserved
TcCLB.506183.70	113.05	30.2955	-1.89978	0.039408	beta galactofuranosyl glycosyltransferase putative
TcCLB.504935.20	315.671	84.5922	-1.89982	0.0280949	hypothetical protein conserved
TcCLB.506579.40	130.834	34.8909	-1.90681	0.0372586	hypothetical protein conserved
TcCLB.510769.30	95.9245	25.575	-1.90716	0.00887377	hypothetical protein conserved
TcCLB.507485.15	717.609	190.994	-1.90967	0.0462184	DNA-directed RNA polymerase subunit putative
TcCLB.511735.20	303.292	80.7066	-1.90995	0.0135911	hypothetical protein conserved
TcCLB.511715.70	179.94	47.6763	-1.91617	0.0312777	hypothetical protein conserved
TcCLB.508241.120	133.177	35.1992	-1.91973	0.0311786	rrp44p homologue putative
TcCLB.447255.10	2526.4	667.295	-1.92069	0.0254754	hypothetical protein conserved
TcCLB.511361.60	193.106	50.893	-1.92385	0.0122794	hypothetical protein
TcCLB.504867.20	226.174	59.6033	-1.92397	0.017482	ABC transporter putative
TcCLB.506223.90	324.264	85.4238	-1.92446	0.0281023	hypothetical protein conserved
TcCLB.506563.170	3006.12	791.782	-1.92473	0.0384943	calpain-like cysteine peptidase pseudogene putative
TcCLB.507211.30	106.97	28.061	-1.93057	0.0281986	hypothetical protein conserved
TcCLB.510853.73	222.619	58.2874	-1.93332	0.0420307	retrotransposon hot spot protein pseudogene putative
TcCLB.504425.60	2274.55	593.695	-1.93779	0.008793	NADP-dependent alcohol hydrogenase putative
TcCLB.506941.229	105.81	27.6089	-1.93826	0.034735	pre-mRNA cleavage complex II Clp1 protein putative
TcCLB.504075.10	129.092	33.6701	-1.93886	0.0177298	RNA polymerase I putative
TcCLB.510167.10	31.52	8.21747	-1.9395	0.0478354	phosphatidylinositol 3-kinase 2 putative
TcCLB.506753.110	915.165	238.118	-1.94235	0.0215358	cytochrome b5-like protein putative
TcCLB.506777.50	251.286	65.3717	-1.94259	0.038703	cell cycle sequence binding phosphoprotein RBP45 putative
TcCLB.511589.10	1100.23	285.647	-1.94551	0.0154391	ATP synthase putative
TcCLB.510105.70	110.435	28.6592	-1.94613	0.0166691	hypothetical protein conserved
TcCLB.509349.20	116.148	30.1408	-1.94618	0.0432713	retrotransposon hot spot RHS protein putative
TcCLB.508169.120	223.323	57.8934	-1.94766	0.0353584	hypothetical protein conserved
TcCLB.510953.40	631.301	162.702	-1.9561	0.0223743	hypothetical protein conserved
TcCLB.506411.10	454.162	116.547	-1.9623	0.0105997	thimet oligopeptidase putativemetallo-peptidase clan MAE family M3 putative
TcCLB.508265.30	70.6722	18.1285	-1.96288	0.0498476	hypothetical protein
TcCLB.511211.210	168.474	43.1438	-1.9653	0.0296646	hypothetical protein conserved
TcCLB.506893.90	101.54	25.9594	-1.96772	0.0393085	hypothetical protein conserved
TcCLB.507883.40	132.837	33.939	-1.96864	0.0397663	hypothetical protein conserved
TcCLB.507389.70	474.556	121.144	-1.96985	0.00503965	peptidase putativemetallo-peptidase Clan ME Family M16 putative
TcCLB.511585.180	140.991	35.8764	-1.9745	0.0340017	hypothetical protein conserved
TcCLB.511469.70	1050.45	267.187	-1.97508	0.0135364	prohibitin putative
TcCLB.507673.65	732.934	185.994	-1.97843	0.0424443	DNA-directed RNA polymerase subunit putative
TcCLB.506657.50	332.47	84.2082	-1.98119	0.0219814	ADP%2FATP mitochondrial carrier protein pseudogene putative
TcCLB.507093.72	87.3296	22.0938	-1.98283	0.0183893	hypothetical protein conserved
TcCLB.509247.50	341.757	86.4073	-1.98375	0.00247494	methionyl-tRNA synthetase putative
TcCLB.503697.90	65.4602	16.5467	-1.98407	0.0354873	GTP-binding protein putative
TcCLB.506525.50	106.519	26.8979	-1.98554	0.025966	hypothetical protein conserved
TcCLB.506885.20	98.2946	24.7901	-1.98735	0.0291786	hypothetical protein conserved
TcCLB.507795.60	649.751	163.687	-1.98895	0.0058137	tryptophanyl-tRNA synthetase pseudogene putativetryptophanyl-tRNA synthetase putative frameshift
TcCLB.509967.10	741.647	186.23	-1.99365	0.0100049	hypothetical protein conserved
TcCLB.511751.130	209.628	52.5599	-1.9958	0.0384756	small GTP-binding protein Rab28 putative
TcCLB.510091.110	406.155	101.834	-1.99581	0.00387898	mitochondrial RNA binding complex 1 subunit putative
TcCLB.511303.120	94.7008	23.7225	-1.99712	0.00709405	hypothetical protein conserved
TcCLB.511419.40	930.397	233.03	-1.99733	0.00709416	phosphoglycerate kinase putative
TcCLB.509151.70	111.724	27.9449	-1.99928	0.0300022	hypothetical protein conserved
TcCLB.510533.150	67.2595	16.8198	-1.99957	0.0115605	hypothetical protein
TcCLB.510719.90	248.501	62.0476	-2.00181	0.00574894	hypothetical protein conserved
TcCLB.506493.110	356.153	88.822	-2.00351	0.0457085	hypothetical protein conserved
TcCLB.504147.160	403.694	100.609	-2.00451	0.012694	ADP-ribosylation factor-like protein putative
TcCLB.510601.30	57.9066	14.4235	-2.0053	0.0457527	hypothetical protein conserved
TcCLB.506829.10	147.926	36.8195	-2.00634	0.00787967	hypothetical protein conserved
TcCLB.506885.360	90.613	22.5104	-2.00912	0.0219566	hypothetical protein conserved
TcCLB.504149.140	75.6261	18.776	-2.01	0.0131776	hypothetical protein conserved
TcCLB.505807.110	644.519	159.849	-2.01151	0.0069547	alkyl-dihydroxyacetone phosphate synthase putative
TcCLB.506457.20	173.986	43.1363	-2.012	0.0177472	hypothetical protein conserved
TcCLB.504089.40	52.2858	12.9613	-2.01221	0.0334286	long-chain-fatty-acid-CoA ligase putativeacyl-CoA synthetase putativefatty acid thiokinase long chain putative
TcCLB.511421.180	108.271	26.7975	-2.01448	0.0444867	hypothetical protein conserved
TcCLB.510149.100	133.936	33.019	-2.02018	0.0396803	hypothetical protein conserved
TcCLB.508207.170	71.8946	17.7035	-2.02185	0.0390066	hypothetical protein
TcCLB.508813.15	2900.74	712.934	-2.02458	0.0131732	heat shock protein 70 putative
TcCLB.509551.149	314.882	77.1613	-2.02886	0.0202167	phosphatidylserine decarboxylase putative
TcCLB.510517.10	1073.74	262.974	-2.02965	0.00927106	chaperonin%2FT-complex protein 1 gamma subunit putative
TcCLB.508321.40	867.819	212.275	-2.03146	0.0114676	hypothetical protein conserved
TcCLB.508943.40	314.143	76.8145	-2.03197	0.0126027	hypothetical protein conserved
TcCLB.507817.50	257.9	62.9288	-2.03502	0.0282475	hypothetical protein conserved
TcCLB.510879.60	246.27	60.0713	-2.03549	0.041722	hypothetical protein conserved
TcCLB.511307.6	35.5562	8.66488	-2.03685	0.0430063	hypothetical protein conserved
TcCLB.506925.14	2099.89	510.213	-2.04114	0.02192	hypothetical protein conserved
TcCLB.506341.30	169.949	41.16	-2.04578	0.0212557	beta galactofuranosyl glycosyltransferase putative
TcCLB.511211.100	227.333	55.0004	-2.04729	0.0114344	hypothetical protein conserved
TcCLB.507639.30	3435.25	827.713	-2.05321	0.00830067	universal minicircle sequence binding protein UMSBPzinc finger protein PDZ5 pdz5
TcCLB.506953.30	159.774	38.4627	-2.0545	0.0323554	protein kinase putative
TcCLB.509499.10	413.463	99.5259	-2.05461	0.00377323	cyclophilin putativePPIase putativerotamase putativepeptidyl-prolyl cis-trans isomerase putative CYP
TcCLB.507811.114	136.75	32.8991	-2.05542	0.0169325	hypothetical protein conserved
TcCLB.511685.20	27518	6594.43	-2.06106	0.0126027	mucin TcSMUGS putative
TcCLB.511691.39	370.192	88.5902	-2.06305	0.0055463	hypothetical protein conserved
TcCLB.508185.10	724.928	172.98	-2.06724	0.00633215	enoyl-CoA hydratase mitochondrial precursor putative
TcCLB.503777.10	92.3581	22.0277	-2.06792	0.028872	suppressive immunomodulating factor putative TSIF
TcCLB.511439.120	88.7258	21.1614	-2.06792	0.0145236	aminopeptidase putativemetallo-peptidase clan MAE family M1 putative
TcCLB.503829.80	705.743	168.219	-2.06881	0.0250001	hypothetical protein conserved
TcCLB.504137.110	110.501	26.2902	-2.07146	0.0471828	hypothetical protein conserved
TcCLB.506341.10	1045.99	248.069	-2.07605	0.00502065	N-acetylglucosamine-6-phosphate deacetylase-like protein putative
TcCLB.506779.90	485.843	115.043	-2.07832	0.0231166	hypothetical protein conserved
TcCLB.503887.50	63.2269	14.9702	-2.07844	0.0364971	hypothetical protein conserved
TcCLB.503441.19	155.274	36.7601	-2.07861	0.0296019	retrotransposon hot spot protein RHS pseudogene putative
TcCLB.509127.50	422.657	99.51	-2.08657	0.00786454	mitochondrial carrier protein putative
TcCLB.507559.80	442.624	104.203	-2.08668	0.0110029	deoxyribose-phosphate aldolase putative
TcCLB.507093.60	83.7799	19.6897	-2.08917	0.00826197	hypothetical protein conserved
TcCLB.510759.150	239.055	56.1065	-2.0911	0.0355484	hypothetical protein conserved
TcCLB.504033.53	213.546	50.0506	-2.09309	0.0212227	UDP-Gal or UDP-GlcNAc-dependent glycosyltransferase pseudogene putativeUDP-Gal or UDP-GlcNAc-dependent glycosyltransferase putative interrupted
TcCLB.511109.120	63.7424	14.9192	-2.09509	0.0325054	beta-ketoacyl synthase family protein putative
TcCLB.504057.45	164.406	38.4434	-2.09646	0.00794342	hypothetical protein conserved
TcCLB.507867.70	464.707	108.417	-2.09973	0.0109249	prefoldin subunit putative
TcCLB.507837.40	258.863	60.2652	-2.10279	0.0069547	hypothetical protein conserved
TcCLB.509099.70	136.458	31.7544	-2.10343	0.0101923	endo%2Fexonuclease Mre11 putative
TcCLB.506265.130	2777.11	644.022	-2.1084	0.00997434	hypothetical protein conserved
TcCLB.511133.30	66.6502	15.4497	-2.10903	0.0135205	hypothetical protein conserved
TcCLB.508133.10	68.0909	15.7528	-2.11186	0.0469247	hypothetical protein
TcCLB.506743.110	635.1	146.789	-2.11324	0.0127045	protein tyrosine phosphatase putative
TcCLB.503757.10	1510.14	348.905	-2.11377	0.00709405	40S ribosomal protein SA putative
TcCLB.503579.110	68.7035	15.8466	-2.11621	0.0245771	pseudouridylate synthase I putative
TcCLB.510145.20	2457.25	565.772	-2.11875	0.00455472	cofilin%2Factin depolymerizing factor putative
TcCLB.507485.34	714.853	164.478	-2.11975	0.0271531	DNA-directed RNA polymerase III subunit putativeDNA-directed rna polymerase II subunit putative
TcCLB.511309.70	622.296	143.102	-2.12055	0.0413518	hypothetical protein conserved
TcCLB.509233.180	2827.79	650.21	-2.1207	0.00665502	ATPase beta subunit putative
TcCLB.510243.30	535.979	123.152	-2.12174	0.00977746	chaperone DNAJ protein putative
TcCLB.511131.40	183.169	42.0851	-2.1218	0.0353584	hypothetical protein
TcCLB.508041.40	204.794	46.9725	-2.12429	0.00891018	hypothetical protein
TcCLB.509007.30	397.071	91.0645	-2.12444	0.0129071	hypothetical protein conserved
TcCLB.511001.220	93.9293	21.5391	-2.12462	0.0224056	hypothetical protein conserved
TcCLB.509831.33	426.658	97.824	-2.12482	0.00893343	hypothetical protein conserved
TcCLB.507667.20	98.2719	22.5072	-2.12639	0.0175622	hypothetical protein conserved
TcCLB.511129.60	94.4277	21.6114	-2.12742	0.0219119	hypothetical protein conserved
TcCLB.506691.22	81.0208	18.5417	-2.12752	0.00909825	hypothetical protein conserved
TcCLB.506677.39	306.874	70.2216	-2.12766	0.0105997	Mitochondrial elongation factor G putative
TcCLB.504343.30	59.6877	13.6313	-2.13051	0.027219	retrotransposon hot spot RHS protein putative
TcCLB.510293.10	242.848	55.0281	-2.14182	0.033801	Mitochondrial elongation factor G putative
TcCLB.506529.669	208.251	47.0535	-2.14595	0.035442	hypothetical protein conserved
TcCLB.507963.20	1096.16	246.921	-2.15034	0.00827188	arginase putative
TcCLB.510143.90	235.351	52.9101	-2.1532	0.0385833	hypothetical protein conserved
TcCLB.507537.10	9282.57	2085.31	-2.15426	0.00687906	cruzipain precursor pseudogene putativecathepsin L-like pseudogene putativemajor cysteine proteinase pseudogene putativecysteine peptidase clan CA family C1 pseudogene putative
TcCLB.510749.90	203.64	45.744	-2.15436	0.0219925	hypothetical protein conserved
TcCLB.510861.110	97.6696	21.8845	-2.158	0.00413059	hypothetical protein
TcCLB.508951.70	311.185	69.6726	-2.15911	0.00356324	hypothetical protein conserved
TcCLB.510759.130	48.6096	10.8762	-2.16007	0.0308623	hypothetical protein conserved
TcCLB.506949.50	3422.15	765.253	-2.1609	0.0030428	cytochrome c putative
TcCLB.511419.60	56.2551	12.5672	-2.16232	0.0418846	hypothetical protein conserved
TcCLB.508717.36	299.761	66.7928	-2.16605	0.0123584	selenophosphate synthetase putative
TcCLB.506265.150	195.556	43.4725	-2.16941	0.0271531	hypothetical protein conserved
TcCLB.510311.150	152.065	33.7794	-2.17047	0.00205844	MP99 putative
TcCLB.506925.530	373.676	82.9348	-2.17174	0.00990788	glycosomal transporter GAT3 putative
TcCLB.509979.230	285.188	63.2951	-2.17175	0.0462818	hypothetical protein conserved
TcCLB.503903.30	94.6538	20.997	-2.17248	0.0409076	hypothetical protein
TcCLB.510143.24	2152.96	476.107	-2.17696	0.00210138	Hsc70-interacting protein Hip putative
TcCLB.506753.200	70.9878	15.6887	-2.17785	0.0241558	hypothetical protein conserved
TcCLB.509551.20	97.4465	21.5327	-2.17808	0.0137838	amino acid permease putative
TcCLB.458015.4	359.567	79.4415	-2.1783	0.00730559	hypothetical protein conserved
TcCLB.510513.80	105.038	23.1825	-2.17979	0.0150294	hypothetical protein conserved
TcCLB.506661.30	6345.39	1396.42	-2.18398	0.00756337	fatty acid elongase putative
TcCLB.508369.50	288.465	63.3374	-2.18727	0.00630989	acetyl-CoA carboxylase putative
TcCLB.510163.20	2555.77	559.893	-2.19054	0.00321583	elongation factor 1-gamma EF-1-gamma putative
TcCLB.506563.79	2508.51	547.522	-2.19584	0.00746768	calpain-like cysteine peptidase pseudogene putative
TcCLB.510529.10	175.601	38.1664	-2.20192	0.0166174	hypothetical protein conserved
TcCLB.507011.130	215.28	46.5789	-2.20847	0.00224163	hypothetical protein conserved
TcCLB.506147.190	1424.69	307.949	-2.20989	0.00401565	hypothetical protein conserved
TcCLB.507997.40	48.2607	10.4108	-2.21278	0.0476621	hypothetical protein conserved
TcCLB.503577.20	618.49	133.199	-2.21517	0.00354136	U2 splicing auxiliary factor putative u2af26
TcCLB.504147.40	116.344	25.041	-2.21603	0.0449598	Mitochondrial N5-glutamine methyltransferase MTQ1 putative
TcCLB.510101.50	3128.35	672.185	-2.21847	0.00380027	lanosterol 14-alpha-demethylase putative
TcCLB.506407.60	453.34	97.3044	-2.22002	0.0324314	hypothetical protein conserved
TcCLB.506811.210	88.4257	18.9297	-2.22381	0.0111274	cell division cycle protein 45 CDC45 putative
TcCLB.507035.130	62.4001	13.3356	-2.22627	0.0299747	hypothetical protein conserved
TcCLB.511911.130	339.561	72.4438	-2.22874	0.00209047	phosphoglucomutase
TcCLB.507093.44	598.081	127.143	-2.23389	0.0426031	dynein light chain putative
TcCLB.509247.10	543.654	115.435	-2.23561	0.0232821	hypothetical protein conserved
TcCLB.506925.440	213.337	45.2741	-2.23638	0.00435057	nucleoporin pseudogene putativeserine peptidase Clan SP family S59 putative
TcCLB.509761.10	571.039	121.164	-2.23663	0.0116578	hypothetical protein conserved
TcCLB.503677.10	691.351	146.58	-2.23773	0.00909825	phosphomannose isomerase putative
TcCLB.506503.69	3476.14	736.61	-2.23852	0.00181737	glycosomal malate dehydrogenase putative
TcCLB.506657.20	423.271	89.6723	-2.23885	0.00140814	hypothetical protein conserved
TcCLB.511871.130	176.917	37.3768	-2.24286	0.00936745	retrotransposon hot spot RHS protein putative
TcCLB.511525.29	67.5695	14.2161	-2.24885	0.0321829	hypothetical protein conserved
TcCLB.503653.60	800.82	168.117	-2.25201	0.00209047	cytochrome b-domain protein putative
TcCLB.506945.359	77.3907	16.2422	-2.25241	0.016428	damage-specific DNA binding protein putative
TcCLB.503643.3	2977.1	624.753	-2.25255	0.00273067	60S ribosomal protein L4 putative
TcCLB.506735.10	778.665	163.242	-2.25399	0.00951854	mitochondrial processing peptidase alpha subunit putativemetallo-peptidase Clan ME Family M16 putative
TcCLB.511075.20	163.311	34.2347	-2.25409	0.0134484	notchless homolog putative
TcCLB.506513.110	500.896	104.516	-2.26079	0.00291371	peptidase t putativeaminotripeptidase putative
TcCLB.506661.80	107.726	22.4766	-2.26087	0.0174497	hypothetical protein conserved
TcCLB.510719.60	684.796	142.771	-2.26198	0.0381509	biotin%2Flipoate protein ligase putative
TcCLB.507709.120	327.456	68.2635	-2.26212	0.011019	hypothetical protein conserved
TcCLB.511589.20	123.391	25.623	-2.26773	0.012694	hypothetical protein
TcCLB.511199.20	55.3552	11.4876	-2.26864	0.0362575	hypothetical protein conserved
TcCLB.509645.19	185.293	38.2442	-2.2765	0.0394872	hypothetical protein conserved
TcCLB.511691.30	101.622	20.9	-2.28163	0.0227552	ubiquitin activating enzyme putative
TcCLB.508347.70	109.066	22.406	-2.28324	0.028872	engulfment and cell motility domain 2 putative
TcCLB.509669.30	168.24	34.5494	-2.28379	0.0215556	ABC transporter putative
TcCLB.507105.60	403.425	82.6139	-2.28784	0.00585044	hypothetical protein conserved
TcCLB.509895.10	330.817	67.6878	-2.28907	0.00160475	mitochondrial RNA binding complex 1 subunit putative
TcCLB.506773.170	77.8258	15.9175	-2.28963	0.00928054	hypothetical protein conserved
TcCLB.503893.90	2036.45	416.373	-2.29011	0.00484677	hypothetical protein conserved
TcCLB.506943.80	836.292	170.981	-2.29017	0.00160475	hypothetical protein conserved
TcCLB.510861.125	249.681	50.8812	-2.29488	0.0176621	hypothetical protein conserved
TcCLB.506605.120	2202.89	448.907	-2.29491	0.0055463	hypothetical protein conserved
TcCLB.504213.80	323.756	65.9197	-2.29612	0.0109522	threonine synthase putative
TcCLB.511467.4	124.225	25.2666	-2.29765	0.0238143	hypothetical protein conserved
TcCLB.508207.194	53.6013	10.8992	-2.29804	0.0167405	hypothetical protein conserved
TcCLB.510617.19	123.713	25.1376	-2.29908	0.00736757	hypothetical protein conserved
TcCLB.511693.10	562.211	114.163	-2.30002	0.00340931	hypothetical protein
TcCLB.510743.90	109.824	22.2637	-2.30243	0.0132348	hypothetical protein conserved
TcCLB.506359.70	67.4071	13.646	-2.30442	0.0483092	hypothetical protein conserved
TcCLB.510283.70	102.717	20.7867	-2.30494	0.0152114	glycosyl hydrolase-like protein putative
TcCLB.510181.60	105.903	21.4171	-2.3059	0.0263646	chromatin assembly factor 1 subunit B putative
TcCLB.506729.50	130.631	26.4142	-2.30611	0.0055463	hypothetical protein conserved
TcCLB.510745.10	82.0744	16.5466	-2.3104	0.0360979	hypothetical protein conserved
TcCLB.505807.200	113.457	22.8673	-2.31079	0.00997434	hypothetical protein conserved
TcCLB.505025.147	164.535	33.1402	-2.31174	0.0418223	hypothetical protein
TcCLB.504153.160	1116.67	223.909	-2.31822	0.0135205	metallo-peptidase clan MAE family M32 putativecarboxypeptidase putative
TcCLB.510297.90	282.188	56.5131	-2.32	0.00830837	hypothetical protein conserved
TcCLB.510289.6	3801.96	758.396	-2.32572	0.00484677	nucleolar RNA-binding protein putative
TcCLB.510253.10	125.873	25.0542	-2.32884	0.0133867	hypothetical protein conserved
TcCLB.510593.40	195.941	38.9419	-2.33102	0.00997434	hypothetical protein conserved
TcCLB.510431.40	598.264	118.886	-2.3312	0.00275337	CAAX prenyl protease 1 putativemetallo-peptidase clan M- family M48 putative
TcCLB.510105.50	303.295	60.213	-2.33258	0.00275202	fibrillarin putative
TcCLB.504171.59	90.8756	18.0394	-2.33275	0.0393227	hypothetical protein conserved
TcCLB.508169.20	357.481	70.7806	-2.33644	0.000579607	elongation factor 2 putative
TcCLB.503419.50	1111.39	220.012	-2.33671	0.00558306	RGG2 putative RGG2
TcCLB.506933.20	594.075	117.6	-2.33675	0.00709416	ribonucleoside-diphosphate reductase large chain putative
TcCLB.509099.10	137.262	27.1682	-2.33694	0.0238143	GTP-binding protein putative
TcCLB.504147.30	231.439	45.7491	-2.33881	0.00645922	hypothetical protein conserved
TcCLB.507143.80	565.979	111.793	-2.33992	0.00536701	hypothetical protein conserved
TcCLB.510747.90	84.41	16.6392	-2.34282	0.04146	hypothetical protein
TcCLB.506943.110	137.788	27.1227	-2.34488	0.0404306	hypothetical protein
TcCLB.503953.40	183.904	36.1825	-2.34558	0.0111424	hypothetical protein conserved
TcCLB.507547.30	275.234	54.1325	-2.34609	0.0143868	mitochondrial processing peptidase alpha subunit putativemetallo-peptidase Clan ME Family M16 putative
TcCLB.503579.70	6588.19	1295.53	-2.34634	0.00159197	ATPase subunit 9 putative
TcCLB.507739.80	79.3363	15.5846	-2.34786	0.0271531	hypothetical protein conserved
TcCLB.506221.80	164.865	32.3614	-2.34894	0.00918297	NAD synthase putative
TcCLB.510055.50	599.211	117.486	-2.35058	0.00718543	hypothetical protein conserved
TcCLB.508169.80	136.913	26.8233	-2.35171	0.0410874	hypothetical protein conserved
TcCLB.509649.20	268.876	52.6626	-2.35209	0.00582875	hypothetical protein
TcCLB.463155.40	36.0311	7.05504	-2.35252	0.0336929	glycine dehydrogenase %5Bdecarboxylating%5D pseudogene putative
TcCLB.510431.200	201.824	39.4543	-2.35484	0.027241	hypothetical protein conserved
TcCLB.511573.30	239.499	46.7085	-2.35826	0.0159689	hypothetical protein conserved
TcCLB.508549.20	1020.71	199.028	-2.35853	0.0069547	hypothetical protein conserved
TcCLB.508551.39	1758.16	342.444	-2.36012	0.000295477	hexose transporter putative
TcCLB.509951.40	246.856	48.0534	-2.36096	0.0204614	hypothetical protein
TcCLB.506413.20	3769.47	733.076	-2.36233	0.00312276	40S ribosomal protein S33 putative
TcCLB.506933.60	3770.67	732.955	-2.36302	0.00146255	mitochondrial RNA binding protein putative
TcCLB.511589.170	52.9085	10.2727	-2.36469	0.0321264	oxidoreductase putative
TcCLB.511529.30	85.8462	16.6219	-2.36867	0.0243127	hypothetical protein conserved
TcCLB.506743.200	254.613	49.2807	-2.36921	0.00709405	3-Beta-hydroxysteroid-delta8 delta7-isomerase putative
TcCLB.506673.50	41.0145	7.93288	-2.37022	0.0404792	apurinic%2Fapyrimidinic endonuclease putativeAPE2%2FAPN2%2FExoIII-related apurinic%2Fapyrimidinic endonuclease putative
TcCLB.510521.10	2302.34	445.25	-2.37042	0.00198237	NADH-cytochrome b5 reductase pseudogene putative
TcCLB.511589.260	331.341	63.992	-2.37235	0.0396215	glycyl-tRNA synthetase putative
TcCLB.511351.20	119.141	23.0003	-2.37295	0.00600749	hypothetical protein conserved
TcCLB.503467.9	382.754	73.8591	-2.37357	0.00827188	NADH-dependent fumarate reductase putative
TcCLB.511355.7	295.462	56.9483	-2.37525	0.00470085	TFIID-like protein putative
TcCLB.503453.90	200.444	38.513	-2.37979	0.00341073	hypothetical protein conserved
TcCLB.507091.10	270.659	51.8978	-2.38273	0.046358	hypothetical protein conserved
TcCLB.508721.20	159.928	30.6509	-2.38342	0.0123353	hypothetical protein conserved
TcCLB.506503.140	126.666	24.2592	-2.38442	0.00393636	extracellular receptor putative
TcCLB.503903.20	126.348	24.1848	-2.38524	0.0100036	hypothetical protein conserved
TcCLB.510769.49	3963.99	757.666	-2.38732	0.000998686	40S ribosomal protein S6 putative
TcCLB.507641.290	9715.85	1855.61	-2.38845	0.00134635	chaperonin HSP60 mitochondrial precursorgroELproteinheat shock protein 60 HSP60
TcCLB.507669.160	741.297	141.448	-2.38978	0.00449902	hypothetical protein conserved
TcCLB.507709.50	4007.62	764.655	-2.38987	0.004761	60S ribosomal protein L6 putative
TcCLB.506933.30	241.122	45.7354	-2.39838	0.0150944	hypothetical protein conserved
TcCLB.511303.50	111.387	21.1037	-2.40001	0.0149097	hypothetical protein conserved
TcCLB.510609.40	4960.55	938.887	-2.40148	0.00214978	ATPase alpha subunit pseudogene putative
TcCLB.510963.60	131.552	24.8422	-2.40477	0.0204313	hypothetical protein conserved
TcCLB.507671.30	5434.12	1025.99	-2.40503	0.010018	25 kDa translation elongation factor 1-beta EF-1-beta
TcCLB.507689.30	476.532	89.8547	-2.40691	0.00109003	glutamamyl carboxypeptidase putativemetallo-peptidase clan MH family M18 putative
TcCLB.511369.15	9207.95	1733.89	-2.40887	0.00355602	elongation factor 1-alpha EF-1-alpha pseudogene putative
TcCLB.506529.120	194.387	36.5286	-2.41183	0.00605737	hypothetical protein
TcCLB.510145.30	87.8098	16.4595	-2.41546	0.0153606	hypothetical protein conserved
TcCLB.510431.10	557.16	104.375	-2.41631	0.0022411	isopentenyl-diphosphate delta-isomerase putativeisomerase putative
TcCLB.506779.150	570.465	106.722	-2.41828	0.0135707	histone H2B variant putative
TcCLB.503671.20	87.2862	16.328	-2.4184	0.00859743	hypothetical protein conserved
TcCLB.506795.44	864.308	161.413	-2.42079	0.0154899	hypothetical protein conserved
TcCLB.503991.20	301.091	56.0858	-2.42449	0.0249354	aminopeptidase P1 putativemetallo-peptidase Clan MG Family M24 putative
TcCLB.504033.220	116.696	21.6336	-2.4314	0.0068079	palmitoyl acyltransferase 1 putative
TcCLB.507089.170	894.324	164.45	-2.44315	0.000792821	hypothetical protein conserved
TcCLB.506753.240	323.032	59.3794	-2.44364	0.0333926	hypothetical protein conserved
TcCLB.503811.70	55.268	10.1159	-2.44983	0.0104502	hypothetical protein conserved
TcCLB.507711.300	1617.54	295.763	-2.45129	0.00920644	hypothetical protein conserved
TcCLB.506401.160	349.015	63.7533	-2.45272	0.0207052	hypothetical protein conserved
TcCLB.508373.29	487.017	88.6128	-2.45838	0.00674712	orotidine-5-phosphate decarboxylase%2Forotate phosphoribosyltransferase putative
TcCLB.510597.40	223.971	40.5326	-2.46616	0.0300823	nucleoporin NUP54%2F57 putative
TcCLB.506825.200	1396.95	252.616	-2.46726	0.00766274	hypothetical protein
TcCLB.510743.10	1561.14	281.729	-2.47022	0.000527522	ubiquitin-activating enzyme e1 putative
TcCLB.510293.54	1111.39	200.41	-2.47134	0.00604439	hypothetical protein conserved
TcCLB.511555.80	2009.37	361.214	-2.47582	0.00267278	ribonucleoside-diphosphate reductase small chain putative
TcCLB.508469.4	193.647	34.6862	-2.48099	0.00679668	hypothetical protein conserved
TcCLB.507603.80	176.943	31.564	-2.48694	0.00323806	hypothetical protein conserved
TcCLB.510741.80	404.114	71.8442	-2.49182	0.00191774	riboflavin kinase putative
TcCLB.503953.20	202.43	35.9777	-2.49224	0.0166912	hypothetical protein conserved
TcCLB.506467.10	67.6293	11.9954	-2.49517	0.00645352	hypothetical protein conserved
TcCLB.506795.40	122.252	21.6787	-2.49551	0.00555078	phosphatidylserine synthase putative
TcCLB.509157.220	1266.89	224.651	-2.49553	0.0104455	hypothetical protein conserved
TcCLB.507211.40	628.233	111.335	-2.49639	0.00104758	inosine-5%27-monophosphate dehydrogenase putative
TcCLB.506025.10	149.883	26.5472	-2.4972	0.00909825	hypothetical protein conserved
TcCLB.510763.30	142.05	25.1344	-2.49866	0.00829689	hypothetical protein conserved
TcCLB.506811.10	114.376	20.2319	-2.49908	0.00330217	kinesin putative
TcCLB.511067.14	413.522	73.1437	-2.49916	0.0132379	hypothetical protein conserved
TcCLB.510311.140	151.52	26.7815	-2.5002	0.00478175	arginine N-methyltransferase putative
TcCLB.506755.160	262.429	46.2334	-2.50492	0.00237877	AAA ATPase putative
TcCLB.511431.40	189.484	33.2757	-2.50953	0.0485879	glutaredoxin putative
TcCLB.510759.4	103.277	18.0492	-2.51652	0.0227733	hypothetical protein conserved
TcCLB.506517.40	105.35	18.4069	-2.51688	0.023854	hypothetical protein
TcCLB.437545.10	3215.73	561.834	-2.51693	0.00169308	3-oxo-5-alpha-steroid 4-dehydrogenase putative3-oxo-5-alpha-steroid 4-dehydrogenase pseudogene putative
TcCLB.508465.20	49.1754	8.58307	-2.51837	0.0331578	hypothetical protein conserved
TcCLB.508787.20	62.1736	10.8507	-2.51852	0.00408365	hypothetical protein
TcCLB.510719.74	181.247	31.5902	-2.52041	0.0181138	hypothetical protein conserved
TcCLB.510315.4	320.98	55.8679	-2.52239	0.0216486	hypothetical protein conserved
TcCLB.505807.150	319.345	55.3886	-2.52746	0.0149097	leucine-rich repeat protein putative
TcCLB.509099.110	294.836	51.0335	-2.5304	0.00701145	hypothetical protein conserved
TcCLB.511037.20	190.568	32.9838	-2.53048	0.00124098	hypothetical protein conserved
TcCLB.506357.40	690.227	119.103	-2.53486	0.00127154	elongation factor Tu putative
TcCLB.509871.39	39.1042	6.74307	-2.53584	0.0285664	hypothetical protein conserved pseudogene
TcCLB.510285.20	139.612	24.0039	-2.54008	0.000707463	hypothetical protein conserved
TcCLB.507009.10	8267.83	1417.08	-2.54459	0.00252718	Gim5A protein putativeglycosomal membrane protein putative
TcCLB.511211.70	236.479	40.5283	-2.54471	0.00110087	cytochrome c oxidase assembly protein COX15
TcCLB.511189.30	2589.54	443.733	-2.54493	0.00661014	40S ribosomal protein S13 putative
TcCLB.503579.50	81.9448	13.9943	-2.54981	0.0110526	hypothetical protein conserved
TcCLB.511527.34	3698.62	631.241	-2.55072	0.000308919	60S ribosomal protein L2 putative
TcCLB.507831.90	1675.48	285.431	-2.55336	0.00128884	60S ribosomal protein L34 putative
TcCLB.510531.10	102.752	17.4294	-2.55958	0.00600605	hypothetical protein conserved
TcCLB.508317.50	82.8343	14.0266	-2.56207	0.00507548	ammonium transporter putative
TcCLB.507009.20	178.212	30.177	-2.56207	0.00683518	hypothetical protein conserved
TcCLB.510767.20	2275.28	384.985	-2.56317	0.0013346	60S Ribosomal protein L36 putative
TcCLB.506181.80	85.703	14.5005	-2.56324	0.0469783	hypothetical protein conserved
TcCLB.430605.20	221.357	37.4485	-2.56339	0.00189205	PTP1-interacting protein 39 kDa putative
TcCLB.509769.63	191.921	32.4189	-2.56561	0.00470835	Ran-binding protein putative
TcCLB.510603.110	311.927	52.6233	-2.56743	0.000775455	hypothetical protein conserved
TcCLB.510963.39	215.339	36.2173	-2.57185	0.00191398	hypothetical protein conserved
TcCLB.510769.100	132.426	22.2457	-2.57359	0.00652396	hypothetical protein conserved
TcCLB.511729.40	1747.39	293.504	-2.57375	0.00781203	60S ribosomal protein L9 putative
TcCLB.506755.210	208.182	34.9521	-2.5744	0.0015022	hypothetical protein conserved
TcCLB.511735.10	333.276	55.9218	-2.57523	0.0226313	chaperonin HSP60%2FCNP60 putative
TcCLB.509169.30	261.023	43.7067	-2.57825	0.00540691	hypothetical protein conserved
TcCLB.507047.150	374.375	62.6774	-2.57847	0.0118774	L-galactonolactone oxidase TcGAL
TcCLB.506941.180	260.557	43.5824	-2.57978	0.00176536	hypothetical protein conserved
TcCLB.441401.10	79.5939	13.253	-2.58634	0.0353461	imidazolonepropienase putative
TcCLB.506775.50	63.7054	10.6043	-2.58677	0.0108938	hypothetical protein conserved
TcCLB.509067.70	1065.3	176.886	-2.59037	0.0012288	pyrroline-5-carboxylate synthetase-like protein putative
TcCLB.504153.310	924.859	153.557	-2.59046	0.000587036	heat shock protein putative
TcCLB.511309.30	513.225	85.158	-2.59138	0.00370056	hydrolase alpha%2Fbeta fold family putative
TcCLB.504153.110	87.664	14.5316	-2.59279	0.045373	hypothetical protein conserved
TcCLB.507641.280	2507.18	415.352	-2.59366	0.00610775	chaperonin HSP60 mitochondrial precursorgroELproteinheat shock protein 60 HSP60
TcCLB.511135.40	236.691	39.1612	-2.59551	0.00812452	hypothetical protein conserved
TcCLB.511867.110	234.104	38.6004	-2.60046	0.00297685	flap endonuclease-1 FEN-1 putative
TcCLB.506945.80	183.262	30.0562	-2.60818	0.000932908	DNA ligase I putative
TcCLB.507927.90	140.109	22.9755	-2.60837	0.0175241	hypothetical protein conserved
TcCLB.506925.460	155.279	25.4553	-2.60883	0.022602	hypothetical protein conserved
TcCLB.506931.70	93.624	15.32	-2.61146	0.0118403	hypothetical protein conserved
TcCLB.508347.140	292.416	47.7943	-2.61311	0.0172772	hypothetical protein conserved
TcCLB.504047.30	94.216	15.3955	-2.61347	0.0235062	kinesin putative
TcCLB.506737.50	48.9081	7.98466	-2.61477	0.0378905	hypothetical protein conserved
TcCLB.506797.70	904.875	147.701	-2.61504	0.00218764	lysophospholipase putative
TcCLB.504881.40	93.1884	15.2078	-2.61534	0.0166916	hypothetical protein conserved
TcCLB.503955.20	1566.16	255.537	-2.61563	0.00078574	mitochondrial DNA polymerase beta putative
TcCLB.507531.10	149.025	24.2984	-2.61662	0.00889062	hypothetical protein conserved pseudogene
TcCLB.508075.60	163.709	26.6746	-2.6176	0.00903121	hypothetical protein conserved
TcCLB.505807.180	1721.82	280.457	-2.61808	0.000907677	2-hydroxy-3-oxopropionate reductase putative
TcCLB.511621.250	67.4378	10.9669	-2.6204	0.0196942	hypothetical protein conserved
TcCLB.506147.80	825.536	134.102	-2.62199	0.00340931	hypothetical protein conserved
TcCLB.504427.150	104.031	16.8966	-2.62221	0.00709755	oxidoreductase-like protein putative
TcCLB.506203.110	125.955	20.4446	-2.62311	0.00387568	hypothetical protein conserved
TcCLB.506695.10	109.523	17.7698	-2.62373	0.0444429	actin-like protein putative
TcCLB.510997.10	362.809	58.564	-2.63112	0.000845457	3-keto-dihydrosphingosine reductase
TcCLB.504163.100	139.804	22.5453	-2.63251	0.0114089	hypothetical protein conserved
TcCLB.506359.30	145.859	23.5206	-2.63258	0.00703585	hypothetical protein conserved pseudogene
TcCLB.508041.50	192.674	31.0522	-2.63339	0.000767669	hypothetical protein conserved
TcCLB.506563.40	66294.6	10674.3	-2.63475	0.000659308	beta tubulin putative
TcCLB.511753.110	252.734	40.6886	-2.63492	0.00046053	hypothetical protein conserved
TcCLB.508357.23	149.649	24.0567	-2.63707	0.0118294	hypothetical protein conserved
TcCLB.507257.90	203.428	32.6856	-2.63779	0.0325331	hypothetical protein conserved
TcCLB.506925.490	144.717	23.1938	-2.64142	0.00691843	hypothetical protein conserved
TcCLB.507927.60	4642.99	741.661	-2.64622	0.00153517	hypothetical protein conserved
TcCLB.508207.110	2807.48	447.458	-2.64945	0.000945675	60S ribosomal protein L7 putative
TcCLB.511189.60	136.747	21.6925	-2.65624	0.00679668	hypothetical protein conserved
TcCLB.506933.24	119.426	18.9404	-2.65658	0.0215556	hypothetical protein conserved
TcCLB.511589.29	129.922	20.6031	-2.65671	0.0149097	hypothetical protein conserved
TcCLB.511353.34	907.641	143.51	-2.66097	0.00448434	hypothetical protein conserved
TcCLB.509965.140	1330.84	210.146	-2.66288	0.000615287	hypothetical protein conserved
TcCLB.509805.84	304.258	48.0422	-2.66292	0.0174341	hypothetical protein conserved
TcCLB.506625.60	352.73	55.6866	-2.66316	0.00108227	inositol 5-phosphatase 1 putative
TcCLB.506825.190	615.833	96.8912	-2.6681	0.00117044	hypothetical protein
TcCLB.506207.50	8399.82	1321.18	-2.66853	0.00302235	translationally controlled tumor protein TCTP putative
TcCLB.506357.100	140.718	22.1086	-2.67013	0.00553926	RNA polymerase subunit putativeDNA-directed RNA polymerase I subunit putative
TcCLB.506925.330	73.063	11.4651	-2.67189	0.00421909	hypothetical protein conserved
TcCLB.510507.20	1084.48	169.777	-2.67529	0.000171027	3-ketoacyl-CoA thiolase putative
TcCLB.510431.230	293.379	45.8119	-2.67897	0.00376268	hypothetical protein conserved
TcCLB.511421.185	155.362	24.2089	-2.68202	0.0148551	hypothetical protein conserved
TcCLB.506753.164	218.972	34.0904	-2.68331	0.0149133	hypothetical protein conserved
TcCLB.506931.10	1134.73	176.435	-2.68514	0.000946997	haloacid dehalogenase-like hydrolase putative
TcCLB.506657.79	245.392	38.032	-2.6898	0.00455076	50S ribosomal protein L16 putative
TcCLB.508169.69	526.359	81.5319	-2.69061	0.0108095	peptidyl-prolyl cis-trans isomerase putative
TcCLB.509167.150	1035.63	160.402	-2.69075	0.000658563	homoserine kinase putative
TcCLB.504147.260	42.4962	6.57081	-2.69319	0.0471466	hypothetical protein conserved
TcCLB.507037.80	87.5704	13.5117	-2.69624	0.00217689	hypothetical protein conserved
TcCLB.511303.30	34.3522	5.28955	-2.69919	0.0299747	hypothetical protein conserved
TcCLB.508569.100	164.173	25.2792	-2.69919	0.0214856	hypothetical protein conserved
TcCLB.504179.80	44.8196	6.90115	-2.69922	0.0134109	hypothetical protein conserved
TcCLB.506947.110	84.6525	13.0045	-2.70254	0.0031023	myosin heavy chain pseudogene putativemyosin heavy chain putative frameshift
TcCLB.503589.10	332.166	50.8501	-2.70758	0.000891565	GDP-mannose pyrophosphorylase
TcCLB.504557.20	327.506	50.0948	-2.70879	0.000371715	UDP-Gal or UDP-GlcNAc-dependent glycosyltransferase putative
TcCLB.508041.30	4159.75	635.732	-2.71	0.00022994	40S ribosomal protein S15A putative
TcCLB.511625.50	604.213	92.2732	-2.71107	0.00502975	GTP-binding protein putative
TcCLB.511753.130	918.581	140.229	-2.71162	0.0444794	U3 small nuclear ribonucleoprotein snRNP putativestage specific peptide 24 putative
TcCLB.508387.170	810.695	123.292	-2.71708	0.000157013	double-strand-break repair protein rad21 homolog putative
TcCLB.508207.64	176.726	26.8732	-2.71728	0.00724724	hypothetical protein conserved
TcCLB.426397.9	270.929	41.1597	-2.71861	0.00314973	kinesin putative
TcCLB.507617.9	28208	4277.41	-2.7213	0.000468411	prostaglandin F2alpha synthase TcPGFS
TcCLB.511071.50	2235.48	338.96	-2.7214	0.0042218	hypothetical protein conserved pseudogene
TcCLB.510243.40	6917.12	1047.5	-2.72322	4.49237e-05	60S ribosomal protein L10 putative
TcCLB.511545.20	4471.14	677.066	-2.72328	0.000187905	ribosomal protein L27 putative
TcCLB.506529.324	222.53	33.6485	-2.72539	0.00677143	hypothetical protein conserved
TcCLB.503639.30	63.727	9.62677	-2.72678	0.00626615	hypothetical protein conserved
TcCLB.511541.30	302.839	45.7462	-2.72683	0.0204334	hypothetical protein conserved
TcCLB.506357.120	371.418	56.0356	-2.72863	0.000951835	ethanolamine phosphotransferase putative
TcCLB.510737.79	4083.17	614.832	-2.73143	0.00015955	60S ribosomal subunit protein L31 putative
TcCLB.509589.20	2075.65	311.049	-2.73835	0.00017617	squalene monooxygenase putative
TcCLB.506605.150	515.169	77.1343	-2.7396	0.00382847	60S ribosomal protein putative
TcCLB.504137.80	224.027	33.4865	-2.74202	0.00867837	G-actin binding protein putativeCAP%2FSrv2p putative
TcCLB.511805.29	148.715	22.1981	-2.74404	0.0135205	23-bisphosphoglycerate-independent phosphoglycerate mutase putative
TcCLB.508183.10	152.892	22.7975	-2.74557	0.010018	ubiquinone biosynthesis protein COQ7 homolog putative
TcCLB.509965.394	3296.25	490.84	-2.7475	0.00361244	amastin putative
TcCLB.510241.60	3228.5	479.947	-2.74992	0.000485713	nascent polypeptide associated complex subunit putative
TcCLB.510535.30	95.3863	14.1428	-2.75372	0.00591923	hypothetical protein
TcCLB.508551.30	2016.89	297.913	-2.75917	0.000718827	hexose transporter putative
TcCLB.511407.20	378.408	55.8729	-2.75972	0.00225584	hypothetical protein conserved
TcCLB.510719.260	1084.41	160.008	-2.7607	0.000876655	hslvu complex proteolytic subunit-like putativethreonine peptidase clan T1 family T1B putative
TcCLB.509669.110	54.0552	7.97408	-2.76104	0.0378905	GTPase activator protein putative
TcCLB.508207.200	66.3005	9.77637	-2.76165	0.00470184	small GTP-binding protein putative
TcCLB.508647.110	2635.02	388.422	-2.76212	0.00151331	hypothetical protein conserved
TcCLB.504129.40	350.6	51.5788	-2.76498	0.0202827	hypothetical protein conserved
TcCLB.430605.10	156.522	22.9522	-2.76966	0.00165587	hypothetical protein conserved
TcCLB.504867.110	121.551	17.8085	-2.77092	0.030733	hypothetical protein conserved
TcCLB.510311.90	375.029	54.768	-2.7756	0.000411345	quinone oxidoreductase putative
TcCLB.511421.60	170.46	24.8519	-2.77801	0.00472211	deoxyhypusine synthase putative
TcCLB.510493.20	107.224	15.622	-2.77897	0.0283227	hypothetical protein conserved
TcCLB.509497.30	169.545	24.6734	-2.78064	0.00915259	agmatinase putative
TcCLB.511439.60	94.1331	13.695	-2.78105	0.00591592	hypothetical protein conserved
TcCLB.508951.20	4309.59	626.866	-2.78132	4.51986e-05	hexokinase putative
TcCLB.511753.9	93.2372	13.5359	-2.78411	0.0310077	hypothetical protein conserved
TcCLB.511053.10	263.342	38.2265	-2.78429	0.00110087	hypothetical protein conserved
TcCLB.506529.130	128.273	18.615	-2.78469	0.00786345	hypothetical protein conserved
TcCLB.503831.40	155.277	22.521	-2.7855	0.0105857	mitochondrial DNA primase putative
TcCLB.503599.30	53.8159	7.79213	-2.78794	0.00910132	hypothetical protein conserved
TcCLB.511589.80	156.828	22.6755	-2.78998	0.00470835	hypothetical protein conserved
TcCLB.510141.4	122.674	17.7172	-2.7916	0.0132693	hypothetical protein conserved
TcCLB.509203.40	4066.97	587.087	-2.79231	0.000635327	glycosomal membrane protein putative
TcCLB.508567.60	95.4536	13.772	-2.79306	0.00191774	hypothetical protein
TcCLB.510059.10	55.7104	8.03333	-2.79388	0.00114431	dispersed gene family protein 1 DGF-1 putative
TcCLB.506567.110	85.9716	12.3908	-2.79459	0.0103422	hypothetical protein conserved
TcCLB.507011.110	175.834	25.3224	-2.79573	0.0121282	hypothetical protein
TcCLB.506513.7	115.775	16.6622	-2.79667	0.0164284	hypothetical protein conserved
TcCLB.506405.120	731.217	105.224	-2.79684	0.000259359	V-type ATPase A subunit putative
TcCLB.507611.270	411.186	59.1431	-2.79751	0.0018741	hypothetical protein conserved
TcCLB.510341.10	113.571	16.2803	-2.80239	0.0490246	hypothetical protein
TcCLB.510755.89	35183.4	5033.28	-2.80533	0.00789036	kinetoplastid membrane protein KMP-11 putative
TcCLB.508723.110	40.3144	5.75867	-2.80749	0.0199044	hypothetical protein
TcCLB.507809.74	263.645	37.5904	-2.81016	0.00133763	signal peptidase type I putative
TcCLB.510777.10	111.64	15.9023	-2.81154	0.0106527	hypothetical protein conserved
TcCLB.511421.210	116.353	16.5377	-2.81468	0.00395897	hypothetical protein conserved
TcCLB.510603.80	776.761	110.213	-2.81717	0.0103422	protein tyrosine phosphatase-like protein putative
TcCLB.407477.60	118.008	16.6448	-2.82574	0.0169163	hypothetical protein conserved
TcCLB.506525.130	188.22	26.5361	-2.82639	0.012768	mitochondrial carrier protein putative
TcCLB.507711.20	1059.63	148.864	-2.83149	0.000926405	hypothetical protein conserved
TcCLB.507041.85	140.002	19.6255	-2.83465	0.0178569	hypothetical protein conserved pseudogene
TcCLB.508307.184	114.926	16.0925	-2.83624	0.019152	hypothetical protein conserved
TcCLB.508719.70	6889.57	964.272	-2.8369	0.00123549	hypothetical protein conserved
TcCLB.507129.30	468.103	65.4387	-2.83861	8.82309e-05	C-14 sterol reductase putative
TcCLB.504159.70	150.06	20.9747	-2.83882	0.0038905	hypothetical protein conserved
TcCLB.510737.110	183.49	25.622	-2.84024	0.000736268	replication factor C subunit 3 putative
TcCLB.506775.90	162.095	22.6283	-2.84064	0.00105836	PIF1 helicase-like protein putativeDNA repair and recombination protein mitochondrial precursor putative
TcCLB.508469.30	76.508	10.668	-2.84233	0.00187676	hypothetical protein conserved
TcCLB.506533.142	4531.69	630.849	-2.84468	0.000250207	mucin TcSMUGL putative
TcCLB.506945.160	2089.17	290.662	-2.84551	8.71849e-05	S-adenosylmethionine synthetase putative METK1
TcCLB.510181.20	489.918	68.1437	-2.84589	0.000148223	delta-4 fatty acid desaturase putative
TcCLB.511041.40	3300.66	458.694	-2.84715	0.000623005	hexose transporter putative
TcCLB.448387.9	45.2977	6.26545	-2.85395	0.0184073	hypothetical protein conserved
TcCLB.506777.20	164.264	22.7171	-2.85417	0.00920644	cytoplasmic translation machinery associated protein putative
TcCLB.509443.20	138.09	19.095	-2.85434	0.00198451	mitochondrial RNA binding protein 1 putative
TcCLB.508241.80	137.847	19.0465	-2.85547	0.0135226	hypothetical protein conserved
TcCLB.504017.10	2230.79	307.934	-2.85686	0.000197888	basic transcription factor 3a putative
TcCLB.504163.20	45.5361	6.2777	-2.8587	0.0147953	hypothetical protein conserved
TcCLB.507689.40	5314.22	732.003	-2.85994	0.000437255	glutamamyl carboxypeptidase putativemetallo-peptidase clan MH family M18 putative
TcCLB.511583.40	2578.01	354.212	-2.86357	0.000289078	tricarboxylate carrier putative
TcCLB.510761.14	2134.09	292.557	-2.86683	0.000186293	60S ribosomal protein L26 putative
TcCLB.504087.20	419.424	57.4077	-2.86909	0.000192348	hypothetical protein
TcCLB.509769.66	155.872	21.3121	-2.87062	0.0256469	hypothetical protein conserved
TcCLB.510173.90	314.656	43.013	-2.87093	0.00159321	polyADP-ribose polymerase putative
TcCLB.498829.10	83.2179	11.3585	-2.87312	0.0485879	mucin TcMUC putative
TcCLB.508831.40	118.558	16.1392	-2.87696	0.0204614	hypothetical protein conserved
TcCLB.509597.4	58.1201	7.89448	-2.88012	0.0340017	hypothetical protein conserved
TcCLB.503805.40	62.6018	8.48091	-2.88391	0.000824655	hypothetical protein
TcCLB.504153.180	348.837	47.1482	-2.88728	0.000355927	UDP-N-acetylglucosamine pyrophosphorylase putative
TcCLB.511557.10	611.564	82.4679	-2.8906	0.000534805	oligopeptidase B putativeserine peptidase clan SC family S9A-like protein putative
TcCLB.509167.170	94.5446	12.7285	-2.89293	0.0285709	hypothetical protein conserved
TcCLB.506567.70	818.649	109.836	-2.8979	0.000316092	NADP-dependent oxidoreductase putative
TcCLB.507603.220	158.421	21.2245	-2.89996	0.00330926	hypothetical protein
TcCLB.510101.20	46.7482	6.24068	-2.90514	0.00671526	phosphatidylinositol-4-phosphate 5-kinase putative
TcCLB.503813.20	189.408	25.261	-2.90652	0.000520269	hypothetical protein conserved
TcCLB.506963.20	1715.53	227.594	-2.91412	0.000488794	60S ribosomal protein L34 putative
TcCLB.503575.34	3236.72	428.95	-2.91565	0.0005873	ribosomal protein L38 putative
TcCLB.507509.50	319.421	42.0897	-2.92392	0.00803875	polypeptide deformylase-like protein putative
TcCLB.506167.20	233.096	30.6938	-2.92491	0.000379504	hypothetical protein conserved
TcCLB.504147.20	4416.94	580.326	-2.92811	4.94146e-05	60S ribosomal protein L18 putative
TcCLB.511051.39	4741.16	622.737	-2.92854	4.26028e-05	40S ribosomal protein S4 putative
TcCLB.506779.20	251.073	32.8948	-2.93217	0.00355056	hypothetical protein conserved
TcCLB.511051.50	4819.65	627.682	-2.94082	3.53812e-05	40S ribosomal protein S4 putative
TcCLB.510755.98	14904.1	1939.59	-2.94189	0.000528061	kinetoplastid membrane protein KMP-11 putative
TcCLB.506607.10	173.225	22.5335	-2.9425	0.00337062	hypothetical protein conserved
TcCLB.503841.30	57.1093	7.42655	-2.94296	0.0164311	rRNA dimethyltransferase putative
TcCLB.511111.20	239.008	31.0227	-2.94566	0.00052839	hypothetical protein
TcCLB.506895.30	326.489	42.3196	-2.94764	0.00124722	hypothetical protein conserved
TcCLB.507559.70	99.8983	12.92	-2.95085	0.00897903	hypothetical protein conserved
TcCLB.506579.70	55.9213	7.22535	-2.95226	0.0133867	hypothetical protein conserved
TcCLB.506717.200	137.653	17.7806	-2.95266	0.0407476	hypothetical protein conserved
TcCLB.506467.29	406.651	52.501	-2.95337	0.00010003	hypothetical protein conserved
TcCLB.511753.60	102.811	13.26	-2.95485	0.00120809	ESAG8-associated protein putative PIE8
TcCLB.510855.10	1995.51	256.673	-2.95876	1.16168e-05	peptide methionine sulfoxide reductase putativepeptide MetO reductase putativemethionine-S-sulfoxide reductase putative
TcCLB.503893.130	47.5844	6.10675	-2.96201	0.00426369	hypothetical protein conserved
TcCLB.504077.60	224.342	28.76	-2.96356	0.0303282	hypothetical protein conserved pseudogene
TcCLB.511737.70	214.711	27.5105	-2.96434	0.000756337	hypothetical protein conserved
TcCLB.506631.20	79.2342	10.1433	-2.96559	0.00387181	cardiolipin synthetase putative
TcCLB.506931.80	392.776	50.1643	-2.96897	0.000343828	p450 reductase putative
TcCLB.506829.5	289.321	36.8827	-2.97166	0.0108124	hypothetical protein conserved
TcCLB.511751.22	425.749	54.2487	-2.97234	0.0019151	hypothetical protein conserved
TcCLB.510759.180	196.248	24.9832	-2.97365	0.00016168	hypothetical protein conserved
TcCLB.506227.170	104.257	13.2623	-2.97474	0.0108598	hypothetical protein conserved
TcCLB.507611.389	221.014	27.8508	-2.98835	0.0069547	hypothetical protein conserved
TcCLB.508213.20	147.526	18.577	-2.98938	0.0118774	hypothetical protein conserved
TcCLB.503611.20	5388.26	678.076	-2.9903	0.000129349	ribosomal protein L24 putative
TcCLB.506635.60	642.838	80.8009	-2.99201	8.04384e-05	pyroglutamyl-peptidase I PGP putativecysteine peptidase Clan CF family C15 putative
TcCLB.506473.6	137.339	17.2251	-2.99516	0.00474994	hypothetical protein conserved
TcCLB.508181.110	54.5571	6.83066	-2.99767	0.00489083	hypothetical protein conserved
TcCLB.509967.100	73.0505	9.12815	-3.0005	0.00353238	hypothetical protein conserved pseudogene
TcCLB.511393.88	196.503	24.4449	-3.00695	0.0104543	hypothetical protein conserved
TcCLB.510101.170	7850.11	969.719	-3.01707	1.80601e-05	40S ribosomal protein S5 putative
TcCLB.506513.200	1969.47	243.21	-3.01753	0.00103273	histone H2A putative
TcCLB.506749.20	12752.3	1573.51	-3.0187	1.37779e-05	flagellar calcium-binding protein putative
TcCLB.511545.160	463.547	57.0902	-3.0214	0.00687906	hypothetical protein conserved
TcCLB.510173.70	1044.59	128.582	-3.02217	0.000465351	MIX protein putative
TcCLB.506811.90	183.353	22.5531	-3.02323	0.00400139	hypothetical protein conserved
TcCLB.508271.30	139.72	17.1433	-3.02683	0.000981941	hypothetical protein conserved
TcCLB.509197.10	500.388	61.3096	-3.02886	4.8684e-05	cation transporter putative
TcCLB.510123.30	53.9024	6.60348	-3.02905	0.0194687	DNA repair protein putative
TcCLB.511589.60	69.6841	8.5248	-3.03109	0.0482339	hypothetical protein conserved
TcCLB.508387.20	3150.67	385.366	-3.03136	0.000214294	methylthioadenosine phosphorylase putative
TcCLB.506861.30	4878.38	594.677	-3.03623	0.00201026	60S ribosomal protein L14 putative
TcCLB.507997.50	34.9028	4.24997	-3.03782	0.0471828	hypothetical protein conserved
TcCLB.503887.10	183.691	22.2935	-3.04258	0.000775995	hypothetical protein conserved
TcCLB.504167.30	173.02	20.987	-3.04338	0.0016055	protein kinase putative
TcCLB.506771.9	107.143	12.9948	-3.04352	0.000739943	hypothetical protein conserved
TcCLB.506367.30	2817.56	340.419	-3.04906	8.01227e-05	12-Dihydroxy-3-keto-5-methylthiopentene dioxygenase putative
TcCLB.511745.10	10375.8	1248.8	-3.0546	0.000225993	heat shock 70 kDa protein mitochondrial precursor putative
TcCLB.510431.70	74.6286	8.94807	-3.06008	0.00948162	hypothetical protein conserved
TcCLB.503811.60	578.883	69.3565	-3.06117	0.00103847	hypothetical protein conserved
TcCLB.506693.4	937.153	112.176	-3.06252	0.000252064	elongation initiation factor 2 alpha subunit putative
TcCLB.506495.20	62.3452	7.43663	-3.06756	0.00111177	helicase-like protein putative
TcCLB.509149.40	3659.49	435.981	-3.0693	3.61279e-05	60S ribosomal protein L19 putative
TcCLB.511587.120	107.068	12.7404	-3.07104	0.0336922	lipoate protein ligase putative
TcCLB.511393.49	1248.94	148.587	-3.07132	0.000100482	hypothetical protein conserved
TcCLB.509165.40	3120.03	371.116	-3.07162	0.00018665	60S acidic ribosomal protein P2 beta H6.4 putative P2-beta H6.4
TcCLB.504033.160	66.3736	7.89179	-3.07219	0.00709416	hypothetical protein
TcCLB.506733.110	215.21	25.5285	-3.07557	0.000485713	hypothetical protein conserved
TcCLB.510755.40	70.5765	8.35749	-3.07805	0.0225353	hypothetical protein conserved
TcCLB.504203.29	48.58	5.74739	-3.07938	0.0111861	tRNA-dihydrouridine synthase 2 putative
TcCLB.510057.10	51.6803	6.10908	-3.08059	0.0299731	hypothetical protein conserved
TcCLB.506775.140	187.531	22.0983	-3.08512	0.00690349	hypothetical protein conserved
TcCLB.509267.80	79.1157	9.31792	-3.08588	0.00789036	hypothetical protein
TcCLB.508805.136	199.684	23.5147	-3.08608	0.00715538	UDP-Gal or UDP-GlcNAc-dependent glycosyltransferase putative
TcCLB.510719.140	544.789	64.0387	-3.08868	0.000448341	hypothetical protein conserved
TcCLB.503669.20	80.5037	9.44284	-3.09176	0.0176153	hypothetical protein conserved
TcCLB.508951.40	229.244	26.7682	-3.09829	0.00210138	acyl-CoA dehydrogenase putative
TcCLB.511627.120	83.042	9.68838	-3.09951	0.0290603	aldo%2Fketo reductase putative
TcCLB.507485.90	128.7	15.0055	-3.10045	0.000316092	serine%2Fthreonine protein kinase putativeprotein kinase putative
TcCLB.510315.10	374.287	43.5616	-3.10301	6.81657e-05	inosine-adenosine-guanosine-nucleoside hydrolase putative
TcCLB.511589.209	139.353	16.2143	-3.10341	0.0183623	hypothetical protein conserved
TcCLB.507923.10	1775.02	205.206	-3.11269	3.40528e-05	L-threonine 3-dehydrogenase putative
TcCLB.503747.20	467.71	54.0643	-3.11287	0.00107888	hypothetical protein
TcCLB.506401.120	2006.63	231.83	-3.11364	6.54311e-06	40S ribosomal protein S9 putative
TcCLB.507927.20	359.604	41.4566	-3.11674	0.000127606	mitochondrial oligo_U binding protein TBRGG1 putative
TcCLB.503511.10	349.769	40.1789	-3.12189	6.46256e-05	hypothetical protein conserved
TcCLB.503401.20	68.2284	7.83666	-3.12206	0.0142881	hypothetical protein conserved
TcCLB.506631.10	135.085	15.4917	-3.1243	0.00384533	hypothetical protein conserved
TcCLB.510525.139	83.2264	9.5441	-3.12436	0.00959034	protein kinase putative
TcCLB.510595.10	82.4641	9.44953	-3.12545	0.0114537	hypothetical protein
TcCLB.509197.39	1797.57	204.941	-3.13277	3.25766e-05	cation transporter putative
TcCLB.506801.110	89.9064	10.2417	-3.13397	0.00634731	hypothetical protein conserved
TcCLB.508039.90	77.2996	8.80298	-3.1344	0.0475556	phosphoinositide-specific phospholipase C pseudogene putativephosphoinositide-specific phospholipase C putative frameshift
TcCLB.506941.159	112.627	12.8106	-3.13614	0.00247486	zinc finger protein putative
TcCLB.507105.50	6697.2	761.17	-3.13727	0.00140732	hypothetical protein
TcCLB.506925.480	836.967	94.851	-3.14143	0.000173915	ribokinase putative
TcCLB.508839.70	270.665	30.6043	-3.1447	0.00405711	hypothetical protein conserved
TcCLB.506773.130	206.987	23.383	-3.14601	4.21211e-05	pumilio-repeat RNA-binding protein putative
TcCLB.506811.110	55.4059	6.25867	-3.14611	0.00314973	hypothetical protein conserved
TcCLB.504055.30	68.8242	7.75327	-3.15004	0.00214719	hypothetical protein
TcCLB.506567.34	45.2154	5.09277	-3.15029	0.0290427	hypothetical protein conserved
TcCLB.507739.100	288.261	32.4672	-3.15032	0.0125011	hypothetical protein
TcCLB.506495.10	46.8636	5.27237	-3.15194	0.0393105	hypothetical protein conserved
TcCLB.511355.24	319.834	35.935	-3.15386	0.00201026	hypothetical protein conserved
TcCLB.509767.100	335.814	37.4681	-3.16393	0.000572236	hypothetical protein conserved
TcCLB.510879.20	9558.79	1065.64	-3.16511	0.000133509	ribosomal protein S19 putative
TcCLB.503493.30	42.5478	4.70705	-3.17619	0.0130981	hypothetical protein conserved
TcCLB.511753.120	1776.15	196.257	-3.17794	2.25385e-05	L-threonine 3-dehydrogenase putative
TcCLB.503967.10	162.657	17.881	-3.18534	0.0092361	hypothetical protein conserved
TcCLB.509777.70	729.753	80.0492	-3.18845	0.000289431	Calcium ATPase SERCA-like
TcCLB.506893.40	234.765	25.6248	-3.19561	0.00548031	hypothetical protein conserved
TcCLB.510289.54	342.214	37.3515	-3.19566	0.000981941	hypothetical protein conserved
TcCLB.509233.190	5324.84	578.918	-3.20131	0.000147347	ribosomal protein S25 putative
TcCLB.506289.30	221.461	24.0766	-3.20135	0.00113962	hypothetical protein conserved
TcCLB.506251.50	2274.47	245.908	-3.20934	0.00683518	ATPase putative
TcCLB.506147.9	45113.1	4859.57	-3.21464	1.85343e-05	prostaglandin F2alpha synthasedehydrogenase putativeNADH%3Aflavin oxidoreductase%2FNADH oxidase putative TcPGFS
TcCLB.509149.20	53.9047	5.79189	-3.21831	0.0173475	hypothetical protein conserved
TcCLB.506563.100	769.737	82.6433	-3.21939	0.000117538	hypothetical protein conserved
TcCLB.407477.44	139.727	14.9998	-3.21959	0.022451	hypothetical protein conserved
TcCLB.510565.11	22819	2449.47	-3.2197	1.02161e-05	tyrosine aminotransferase putative
TcCLB.507929.20	1744.68	187.101	-3.22108	0.000761172	co-chaperone GrpE putative
TcCLB.510593.49	147.168	15.7721	-3.22202	0.000235216	kinetoplast DNA-associated protein putative
TcCLB.511351.9	830.699	88.976	-3.22284	5.75555e-05	inosine-5%27-monophosphate dehydrogenase putative
TcCLB.503819.20	70.851	7.58689	-3.22321	0.0254752	DNA-directed RNA polymerase III subunit putative
TcCLB.506737.60	111.063	11.8817	-3.22456	0.0108637	hypothetical protein conserved
TcCLB.509267.60	126.16	13.4869	-3.22563	0.0213193	hypothetical protein conserved
TcCLB.506147.130	125.695	13.4268	-3.22674	0.0258254	hypothetical protein conserved
TcCLB.511589.74	514.93	54.2057	-3.24786	6.14661e-06	hypothetical protein
TcCLB.506925.130	2367.91	248.928	-3.24982	1.17283e-05	eukaryotic initiation factor 5a putative
TcCLB.508277.65	2837.56	298.191	-3.25034	2.54613e-05	hypothetical protein conserved
TcCLB.510249.30	186.645	19.6099	-3.25064	0.000348819	hypothetical protein conserved
TcCLB.511049.20	75.1125	7.88946	-3.25105	0.00387181	hypothetical protein conserved
TcCLB.507625.160	134.282	14.0966	-3.25184	0.0157696	hypothetical protein conserved
TcCLB.510755.129	3579.62	375.69	-3.25219	4.94562e-05	60S ribosomal protein L12 putative
TcCLB.510955.50	127.374	13.3476	-3.25441	0.0283227	hypothetical protein conserved
TcCLB.510349.50	665.373	69.3738	-3.2617	0.00222936	CDP-diacylglycerol--inositol 3-phosphatidyltransferase putative
TcCLB.508831.80	126.54	13.1558	-3.26581	0.0374763	hypothetical protein conserved
TcCLB.510859.10	2049.23	212.39	-3.27029	9.1219e-06	nucleolar RNA-binding protein putative
TcCLB.508093.29	125.855	13.0314	-3.2717	0.00830837	hypothetical protein conserved pseudogene
TcCLB.503419.54	61.2993	6.33777	-3.27382	0.0338476	hypothetical protein conserved
TcCLB.511469.20	2024.95	208.966	-3.27655	2.80941e-05	hypothetical protein conserved
TcCLB.509379.20	83.545	8.49422	-3.298	0.0130927	Tob55 putative
TcCLB.506857.20	1411.79	142.912	-3.30432	0.000162472	pyrroline-5-carboxylate reductase putative P5CR
TcCLB.506529.516	213.694	21.6217	-3.30499	0.00487406	ATP synthase subunit putative
TcCLB.511211.60	137.611	13.8795	-3.30957	0.00114431	protein phosphatase 4 catalytic subunit putative
TcCLB.506745.10	42.599	4.29531	-3.30999	0.00685381	hypothetical protein conserved
TcCLB.507521.130	137.617	13.8446	-3.31326	4.72464e-05	hypothetical protein
TcCLB.509965.370	643.35	64.5634	-3.31681	4.25958e-06	adenosine kinase putative
TcCLB.511001.120	6090.52	610.309	-3.31895	2.10512e-05	60S ribosomal protein L18a putative
TcCLB.508727.40	46.0154	4.59772	-3.32313	0.0224056	hypothetical protein conserved
TcCLB.504125.50	575.261	57.2811	-3.32809	9.09867e-06	mitochondrial carrier protein putative
TcCLB.428999.30	153.277	15.2542	-3.32886	0.00202927	hypothetical protein
TcCLB.507907.40	239.858	23.7828	-3.33419	0.000289277	hypothetical protein conserved
TcCLB.509979.90	8881.7	879.622	-3.33588	2.68313e-05	60S ribosomal protein L35 putative
TcCLB.511139.20	9387.27	928.749	-3.33734	7.11501e-06	40S ribosomal protein S11 putative
TcCLB.509589.40	140.042	13.8255	-3.34045	1.23443e-05	hypothetical protein conserved
TcCLB.507559.30	51.5841	5.09012	-3.34115	0.00435401	hypothetical protein conserved
TcCLB.511139.40	1141.72	112.238	-3.34657	0.000202632	RNA helicase putative
TcCLB.505365.50	45.5367	4.47654	-3.34657	0.0149097	beta galactofuranosyl glycosyltransferase pseudogene putative
TcCLB.511071.171	1673.89	164.426	-3.3477	5.68495e-06	60S ribosomal protein L12 putative
TcCLB.510175.140	43.3157	4.25415	-3.34795	0.0358541	hypothetical protein conserved pseudogene
TcCLB.508277.150	748.268	73.3747	-3.3502	1.48756e-05	proliferative cell nuclear antigen PCNA putative
TcCLB.510293.40	5171.01	506.958	-3.35051	1.7966e-05	ubiquitin%2Fribosomal protein S27a putative
TcCLB.503653.70	123.782	12.0978	-3.35499	0.00521916	hypothetical protein conserved
TcCLB.504047.5	6378.58	622.39	-3.35734	0.000297185	urocanate hydratase putative
TcCLB.506795.70	213.665	20.8182	-3.35943	0.0134484	hypothetical protein conserved
TcCLB.506405.60	39.4784	3.83504	-3.36375	0.0429152	hypothetical protein conserved
TcCLB.445869.10	109.252	10.5969	-3.36594	0.00137125	hypothetical protein conserved
TcCLB.511529.68	542.974	52.5494	-3.36914	0.00260583	cyclin-dependent kinases regulatory subunit putative P12CKS1
TcCLB.507811.44	109.82	10.6262	-3.36945	0.0112811	phosphoglycerate mutase protein putative
TcCLB.510997.40	523.903	50.6523	-3.3706	6.58925e-05	enoyl-CoA hydratase%2Fisomerase family protein putative
TcCLB.510877.190	1184.56	114.359	-3.37271	0.000128892	hypothetical protein conserved
TcCLB.504427.200	200.226	19.2913	-3.37561	0.00019585	PolyA-specific ribonuclease PARN putative
TcCLB.503487.50	70.0048	6.72466	-3.37992	0.00275778	UDP-Gal or UDP-GlcNAc-dependent glycosyltransferase putative
TcCLB.436521.9	763.934	73.1787	-3.38395	6.75145e-06	mevalonate kinase putative
TcCLB.504025.10	202.407	19.3544	-3.38652	0.0199655	hypothetical protein conserved
TcCLB.506563.60	145.592	13.7913	-3.4001	0.00240444	hypothetical protein conserved
TcCLB.506413.80	1005.78	95.0123	-3.40406	4.39678e-06	cyclophilin putative
TcCLB.510101.330	1096.56	103.448	-3.406	0.000119948	hypothetical protein conserved
TcCLB.508323.94	91.8866	8.57324	-3.42194	0.011375	cyclophilin putativePPIase putativerotamase putativepeptidyl-prolyl cis-trans isomerase putative
TcCLB.506239.10	680.2	63.3635	-3.42424	7.50548e-06	hypothetical protein conserved
TcCLB.506739.170	449.263	41.7418	-3.428	7.87977e-05	hypothetical protein conserved
TcCLB.507641.233	1503.8	138.73	-3.43826	4.43498e-05	ribosomal protein L37 putative
TcCLB.506729.20	68.429	6.28999	-3.44348	0.00905582	hypothetical protein conserved
TcCLB.507673.20	5481.12	503.808	-3.44352	1.42858e-06	60S ribosomal protein L13a putative
TcCLB.510173.100	142.127	13.0519	-3.44484	0.000776528	hypothetical protein conserved
TcCLB.482471.19	1605.28	147.389	-3.44513	2.25646e-05	ATP-dependent DEAD%2FH RNA helicase putative
TcCLB.510431.310	78.6026	7.18225	-3.45207	0.0233617	hypothetical protein conserved
TcCLB.509767.170	4143.32	378.528	-3.45232	9.01986e-06	hypothetical protein conserved
TcCLB.506287.200	91.7229	8.36316	-3.45516	0.000622215	DNA ligase putativemitochondrial DNA ligase homolog putative
TcCLB.511419.70	48.7656	4.44616	-3.45523	0.00661115	hypothetical protein
TcCLB.506625.84	201.985	18.3594	-3.45965	0.0303282	hypothetical protein conserved
TcCLB.503881.39	1551.77	140.616	-3.46408	0.000359621	ribosomal protein L38 putative
TcCLB.507521.110	142.134	12.8625	-3.46601	0.000248855	pumilio%2FPUF RNA binding protein 5 putative PUF5
TcCLB.504159.100	24.1515	2.18436	-3.46683	0.0434382	hypothetical protein conserved
TcCLB.510769.90	3165.31	285.643	-3.47006	5.20067e-06	60S ribosomal protein L32 putative
TcCLB.511687.10	290.562	26.1138	-3.47596	4.59979e-05	voltage-dependent anion-selective channel putative
TcCLB.505073.30	187.12	16.7642	-3.48051	0.000174111	mu-adaptin 4 putativeadaptor complex AP-4 medium subunit putative
TcCLB.504033.130	1512.99	134.753	-3.48901	7.31704e-07	spermidine synthase putative
TcCLB.510759.50	86.2163	7.66148	-3.49227	0.00227415	hypothetical protein
TcCLB.506945.290	3920.22	348.234	-3.49281	8.01227e-05	ribosomal protein L15 putative
TcCLB.510513.40	213.736	18.9379	-3.49648	0.00555532	hypothetical protein conserved
TcCLB.507445.50	95.6676	8.44918	-3.50115	2.87504e-05	myosin heavy chain putative
TcCLB.506289.9	165.135	14.5515	-3.5044	0.0023214	DNA ligase putative
TcCLB.506211.250	957.172	83.9789	-3.51068	0.000128951	fibrillarin putative
TcCLB.503425.10	77.8403	6.79473	-3.51803	0.00515623	hypothetical protein conserved
TcCLB.506405.110	184.218	16.0583	-3.52002	0.00066828	ribosomal protein L13 putative
TcCLB.510309.40	2067.77	180.144	-3.52086	9.13972e-06	60S acidic ribosomal protein P2 putative
TcCLB.506265.50	142.083	12.344	-3.52486	0.00701145	hypothetical protein conserved
TcCLB.509455.50	248.943	21.6226	-3.52521	0.0011537	hypothetical protein conserved
TcCLB.510307.200	68.0268	5.88872	-3.53008	0.0103422	hypothetical protein conserved
TcCLB.511691.20	191.606	16.492	-3.53831	0.00120826	cystathionine beta-synthasecysteine synthaseserine sulfhydrylase CBS
TcCLB.511735.79	321.141	27.515	-3.54492	0.0138337	hypothetical protein conserved
TcCLB.507163.90	170.016	14.5449	-3.54709	0.00469995	hypothetical protein conserved
TcCLB.508277.370	344.96	29.4627	-3.54947	6.05376e-07	mitochondrial DNA topoisomerase II putative
TcCLB.506963.10	5020.44	428.546	-3.55029	1.7966e-05	60S ribosomal protein L10a putative
TcCLB.508719.50	87.288	7.43363	-3.55364	0.017591	hypothetical protein conserved
TcCLB.508831.90	218.794	18.6073	-3.55563	0.000954123	hypothetical protein conserved
TcCLB.508209.100	7213.58	610.923	-3.56165	3.77395e-07	10 kDa heat shock protein putative
TcCLB.504769.80	338.2	28.626	-3.56248	1.22649e-06	hypothetical protein conserved
TcCLB.508927.30	164.651	13.9122	-3.56498	0.000317242	hypothetical protein conserved
TcCLB.507083.40	266.746	22.4944	-3.56783	1.3902e-05	hypothetical protein conserved
TcCLB.506401.320	6391.41	537.555	-3.57165	2.96088e-06	60S ribosomal protein L7a putative
TcCLB.503903.50	105.043	8.82281	-3.5736	0.000171486	hypothetical protein conserved
TcCLB.511871.40	80.1233	6.70826	-3.57821	0.00214978	hypothetical protein conserved
TcCLB.504153.250	162.455	13.4237	-3.59719	0.000169472	hypothetical protein conserved
TcCLB.510533.80	158.919	13.1201	-3.59845	0.00207442	hypothetical protein conserved
TcCLB.510215.10	413.042	34.0599	-3.60014	6.31668e-06	NADH-dependent fumarate reductase putative
TcCLB.505977.26	1142.86	94.196	-3.60084	0.000192664	60S acidic ribosomal protein P2 putative
TcCLB.508387.10	271.448	22.3009	-3.6055	0.000154611	hypothetical protein conserved
TcCLB.506399.80	479.626	39.4027	-3.60554	2.02147e-06	hypothetical protein conserved
TcCLB.506405.149	9183.99	754.471	-3.60558	1.23512e-06	ribosomal protein L21E 60S putative
TcCLB.506363.110	244.947	20.1221	-3.60562	0.000163196	RNA editing ligase putativeRNA editing complex protein putative
TcCLB.504047.20	87.6163	7.18419	-3.6083	0.00201121	hypothetical protein conserved
TcCLB.510285.74	70.8749	5.79274	-3.61296	0.0116952	hypothetical protein conserved
TcCLB.509551.30	1533.44	124.776	-3.61935	1.78266e-06	mitochondrial phosphate transporter putative
TcCLB.507129.19	50.9623	4.13012	-3.62518	0.000813436	hypothetical protein conserved
TcCLB.506945.210	442.806	35.8374	-3.62714	9.55569e-05	zinc finger-domain protein putative
TcCLB.507533.21	155.587	12.5761	-3.62897	0.00825599	clathrin assembly protein pseudogene putative
TcCLB.506863.4	191.119	15.4289	-3.63076	0.00543042	dephospho-CoA kinase putative
TcCLB.511687.19	371.355	29.5431	-3.65191	1.96195e-05	voltage-dependent anion-selective channel putative
TcCLB.510719.160	4556.15	362.418	-3.65209	1.12762e-05	60S ribosomal protein L22 putative
TcCLB.503613.40	176.15	14.0037	-3.65293	0.00171683	pterin-4-alpha-carbinolamine dehydratase putative
TcCLB.508265.44	691.377	54.7176	-3.65939	0.000201851	mitochondrial pyruvate carrier protein 2 putative
TcCLB.508307.150	375.08	29.4429	-3.6712	0.00059707	hypothetical protein conserved
TcCLB.511421.200	401.265	31.3248	-3.67918	2.21477e-06	hypothetical protein conserved
TcCLB.511751.191	43.0653	3.35973	-3.68011	0.00159252	hypothetical protein pseudogene
TcCLB.408799.19	215.4	16.8	-3.68048	0.000738584	isopentenyl-diphosphate delta-isomerase type II putative
TcCLB.510213.110	533.494	41.369	-3.68885	1.72428e-06	NADH-dependent fumarate reductase putative
TcCLB.506797.100	84.6916	6.54234	-3.69434	0.00406613	beta-ketoacyl-ACP reductase 2 putative
TcCLB.506529.430	307.223	23.6512	-3.6993	3.47278e-06	alanine aminotransferase putativeglutamic--alanine transaminase putativeglutamic--pyruvic transaminase putative
TcCLB.509843.10	223.03	17.1418	-3.70165	9.68249e-06	retrotransposon hot spot RHS protein putative
TcCLB.504213.140	138.898	10.6657	-3.70297	0.00421446	hypothetical protein conserved
TcCLB.506563.20	206.927	15.8226	-3.70907	0.00275202	exosome-associated protein 1 putativeRrp42 homologue putativeRNasePH-like protein putative EAP1
TcCLB.510101.430	9443.46	721.685	-3.70987	4.67647e-07	40S ribosomal protein S21 putative
TcCLB.507797.18	125.845	9.61307	-3.71051	0.000792821	protein kinase putative
TcCLB.511417.70	227.726	17.3722	-3.71245	0.000585033	histone-lysine N-methyltransferase putative DOT1B
TcCLB.509825.14	6055.39	461.13	-3.71497	1.03699e-05	40S ribosomal protein SA putative
TcCLB.503579.119	164.57	12.4951	-3.71927	0.0373362	hypothetical protein conserved
TcCLB.510859.17	318.413	24.0972	-3.72397	7.04636e-06	nucleolar RNA-binding protein putative
TcCLB.509669.140	225.675	17.0707	-3.72465	0.000245128	hypothetical protein conserved
TcCLB.507077.50	471.606	35.4455	-3.73391	0.000178834	hypothetical protein conserved
TcCLB.507709.80	807.808	60.5625	-3.73752	1.7966e-05	hypothetical protein conserved
TcCLB.503453.40	6614.84	495.886	-3.73763	5.34723e-07	60S ribosomal protein L30 putative
TcCLB.509197.50	653.714	48.7015	-3.74662	7.00311e-07	hypothetical protein conserved
TcCLB.510509.50	741.162	55.0572	-3.75079	1.39009e-06	mitochondrial RNA binding protein putative
TcCLB.506661.20	1813.74	134.546	-3.75279	3.89323e-07	fatty acid elongase putative
TcCLB.508837.120	591.327	43.5157	-3.76435	2.96091e-05	prohibitin putative
TcCLB.505989.110	3924.08	287.605	-3.7702	9.82992e-08	hypothetical protein conserved
TcCLB.510295.30	692.603	50.7548	-3.77041	5.64434e-06	RNA editing complex protein MP18 putative
TcCLB.509171.60	30.2744	2.21239	-3.77442	0.0199655	hypothetical protein conserved
TcCLB.510323.30	6414.65	468.303	-3.77586	2.45803e-06	60S ribosomal protein L13 putative
TcCLB.506887.110	89.4704	6.52995	-3.77627	0.00201026	hypothetical protein conserved pseudogene
TcCLB.506797.90	117.194	8.53482	-3.7794	0.000127276	short chain dehydrogenase%2Freductase putative
TcCLB.503487.30	154.275	11.2194	-3.78143	0.000323388	hypothetical protein conserved
TcCLB.506775.170	55.3968	4.02424	-3.78301	0.00510456	NADH-cytochrome b5 reductase putative
TcCLB.504163.30	2724.85	197.781	-3.7842	1.4396e-07	40S ribosomal protein S9 putative
TcCLB.505807.50	561.262	40.5472	-3.791	1.78204e-05	hypothetical protein conserved
TcCLB.506503.50	530.548	37.9017	-3.80715	4.45265e-06	hypothetical protein conserved
TcCLB.430605.29	5055.46	360.897	-3.80818	1.23279e-06	40S ribosomal protein S3 putative
TcCLB.504167.7	68.5943	4.8917	-3.80968	0.0262453	hypothetical protein conserved
TcCLB.504111.40	305.031	21.7314	-3.8111	2.31558e-06	hypothetical protein conserved
TcCLB.507631.20	263.923	18.7771	-3.81307	1.08974e-05	hypothetical protein conserved
TcCLB.506937.10	2693.23	191.376	-3.81486	0.000190066	cytosolic malate dehydrogenase putative
TcCLB.506311.30	212.341	15.0156	-3.82185	0.000124684	hypothetical protein conserved
TcCLB.504867.70	627.939	43.9171	-3.83777	1.00773e-06	cytochrome c oxidase assembly protein putative
TcCLB.511335.19	129.164	8.9451	-3.85196	0.00190717	hypothetical protein conserved pseudogene
TcCLB.506945.120	312.432	21.6344	-3.85215	0.000217454	chromosomal passenger protein putative CPC1
TcCLB.511585.20	295.998	20.4182	-3.85766	2.63286e-06	KREL1
TcCLB.507521.44	262.054	18.0428	-3.86037	0.00229754	hypothetical protein conserved
TcCLB.511071.30	42.267	2.90858	-3.86115	0.0213746	hypothetical protein conserved
TcCLB.510429.40	257.585	17.7147	-3.86203	4.44716e-05	hypothetical protein conserved
TcCLB.509965.50	82.6816	5.66588	-3.8672	0.0250155	hypothetical protein conserved
TcCLB.510857.4	121.408	8.31612	-3.8678	0.00133763	hypothetical protein conserved
TcCLB.509151.140	4499.29	306.497	-3.87575	3.44673e-07	60S ribosomal protein L23a putative
TcCLB.503811.50	90.064	6.09131	-3.88613	0.00041464	hypothetical protein conserved
TcCLB.507011.210	47.248	3.15243	-3.90572	0.0186218	hypothetical protein conserved
TcCLB.507559.20	75.4152	5.02077	-3.90888	0.00097881	hypothetical protein conserved
TcCLB.506717.10	93.9255	6.25118	-3.90932	0.00013544	fatty acid elongase putative
TcCLB.506933.107	147.015	9.78362	-3.90945	0.010589	hypothetical protein conserved
TcCLB.510257.80	6950.37	462.18	-3.91056	8.22192e-07	peptidase M20%2FM25%2FM40 putative
TcCLB.508169.60	266.976	17.7337	-3.91214	1.84898e-05	dolicholphosphate-mannose synthase putative DPMS
TcCLB.510407.20	1190.17	78.3871	-3.92441	6.06484e-07	hypothetical protein conserved
TcCLB.506893.60	124.927	8.22177	-3.92549	0.00093742	hypothetical protein conserved
TcCLB.504047.10	131.539	8.62786	-3.93035	0.0478391	hypothetical protein conserved
TcCLB.511417.90	298.33	19.539	-3.93248	1.90893e-06	phosphate-repressible phosphate permease putative
TcCLB.507093.170	158.872	10.3917	-3.93436	2.54531e-06	hypothetical protein conserved
TcCLB.511605.55	61.1806	3.97965	-3.94236	0.0470908	hypothetical protein
TcCLB.506519.90	79.482	5.16147	-3.94477	0.00997434	hypothetical protein conserved
TcCLB.511805.15	3593.47	232.262	-3.95155	4.48061e-06	ribosomal protein S29 putative
TcCLB.511001.40	118.443	7.62197	-3.95789	0.000178686	hypothetical protein
TcCLB.509769.140	192.036	12.3521	-3.95855	0.000619	hypothetical protein conserved
TcCLB.509775.34	423.39	27.1018	-3.96553	0.000294695	hypothetical protein conserved
TcCLB.509127.80	51.5546	3.27031	-3.9786	0.023854	hypothetical protein conserved
TcCLB.511439.40	3261	206.506	-3.98106	2.43956e-07	hypothetical protein
TcCLB.510595.4	255.895	16.1868	-3.98266	0.000257743	hypothetical protein conserved
TcCLB.503515.14	574.133	36.1844	-3.98794	5.70121e-06	ubiquitin-conjugating enzyme e2 putative
TcCLB.510349.10	108.516	6.74358	-4.00824	0.00494031	hypothetical protein conserved
TcCLB.507047.180	65.5202	4.06956	-4.00899	0.0207006	hypothetical protein conserved
TcCLB.508995.60	274.836	17.0655	-4.00942	6.9037e-06	cytochrome c oxidase assembly factor putativeelectron transport protein SCO1%2F2 putative
TcCLB.510259.50	2282.77	141.378	-4.01316	8.05334e-05	21 kDa cyclophilin putativePPIase putativerotamase putativepeptidyl-prolyl cis-trans isomerase putative CYP21
TcCLB.510749.60	181.132	11.1959	-4.016	0.000359513	hypothetical protein conserved
TcCLB.469435.4	178.506	11.0243	-4.01721	0.000579607	ribosomal protein L14 putative
TcCLB.504255.4	484.624	29.9243	-4.01747	0.000117237	rhomboid-like protein
TcCLB.508949.40	56.8248	3.50643	-4.01845	0.00455211	hypothetical protein conserved
TcCLB.510773.20	4062.81	249.577	-4.02492	2.87575e-07	vacuolar-type proton translocating pyrophosphatase 1 PPase1
TcCLB.509141.40	561.733	34.4021	-4.02932	0.0476333	voltage-dependent anion-selective channel putative
TcCLB.511737.9	310.561	19.0171	-4.0295	0.00931867	hypothetical protein conserved
TcCLB.510859.50	250.193	15.2938	-4.03202	3.45828e-05	hypothetical protein conserved
TcCLB.504167.14	76.3476	4.64364	-4.03925	0.00622401	hypothetical protein
TcCLB.508771.30	64.6244	3.93017	-4.03942	0.00426369	hypothetical protein conserved
TcCLB.511111.30	84.0861	5.11236	-4.0398	3.03088e-05	hypothetical protein conserved
TcCLB.510427.10	90.1327	5.4659	-4.04352	0.00712337	hypothetical protein conserved
TcCLB.504181.10	3827.09	231.136	-4.04943	1.59711e-08	60S ribosomal protein L9 putative
TcCLB.511751.120	73.0791	4.38554	-4.05863	0.000254886	aldehyde dehydrogenase family putative
TcCLB.511589.200	6671.64	399.092	-4.06325	5.84134e-08	S-adenosylhomocysteine hydrolase putative
TcCLB.511067.20	2731.91	163.398	-4.06345	3.38194e-08	60S ribosomal protein L26 putative
TcCLB.507875.20	12231.8	729.726	-4.06714	3.97756e-06	glutamate dehydrogenase putative
TcCLB.509203.10	108.641	6.45982	-4.07193	0.0282548	23-bisphosphoglycerate-independent phosphoglycerate mutase putative
TcCLB.507089.260	157.009	9.33227	-4.07248	4.71791e-05	CYC2-like cyclin putativecyclin 6 putative
TcCLB.511201.49	6595.41	388.742	-4.08458	1.2244e-07	hypothetical protein conserved
TcCLB.507927.100	254.781	14.918	-4.09412	0.000211127	hypothetical protein
TcCLB.504017.40	310.884	18.101	-4.10223	2.06318e-06	glycine synthase putative GCVT1
TcCLB.505843.20	3159.92	183.583	-4.10538	3.8155e-08	60S ribosomal protein L6 putative
TcCLB.508321.21	18477.2	1072.69	-4.10645	6.50311e-08	histone H2A putative
TcCLB.510165.20	85.7808	4.96384	-4.11113	0.00253002	DNA repair protein putative
TcCLB.506925.290	47.9426	2.76972	-4.1135	0.00370838	hypothetical protein
TcCLB.508307.40	43.516	2.50291	-4.11987	0.0234867	hypothetical protein conserved
TcCLB.510743.80	89.3008	5.13542	-4.12012	0.00097452	hypothetical protein conserved
TcCLB.511211.130	3813.11	217.971	-4.12876	6.54937e-07	receptor for activated C kinase 1 putative
TcCLB.504153.340	102.417	5.76577	-4.1508	5.28363e-05	hypothetical protein conserved
TcCLB.508551.20	4652.52	261.86	-4.15115	2.92203e-07	40S ribosomal protein S12 putative
TcCLB.510325.45	49.2006	2.7532	-4.1595	0.0284287	hypothetical protein
TcCLB.507625.180	47.2072	2.62876	-4.16655	0.00019211	kinesin putative
TcCLB.506599.10	1037.03	57.5746	-4.17088	6.36372e-07	elongation factor 1-gamma EF-1-gamma putative
TcCLB.510531.70	83.6664	4.60631	-4.18296	0.023823	hypothetical protein conserved
TcCLB.445011.10	190.948	10.4929	-4.1857	0.000139461	hypothetical protein conserved
TcCLB.506945.90	147.304	8.08003	-4.18829	0.00211497	hypothetical protein conserved
TcCLB.508541.160	179.432	9.78597	-4.19658	0.0002986	hypothetical protein conserved
TcCLB.419043.10	73.0857	3.98583	-4.19664	0.00633131	hypothetical protein conserved
TcCLB.506633.109	47.228	2.57516	-4.19691	0.00405828	hypothetical protein
TcCLB.503835.20	82.6333	4.49615	-4.19996	0.0449598	hypothetical protein conserved
TcCLB.505965.80	184.407	9.96657	-4.20965	7.81611e-05	hypothetical protein conserved
TcCLB.507929.10	131.319	7.09316	-4.2105	3.91926e-06	kinesin putative
TcCLB.507689.50	1374.92	74.0488	-4.21473	1.60185e-06	glutamamyl carboxypeptidase putativemetallo-peptidase clan MH family M18 putative
TcCLB.506025.14	3676.51	197.261	-4.22016	1.90893e-06	ribosomal protein S29 putative
TcCLB.511751.260	131.083	7.01711	-4.22346	0.00106321	hypothetical protein conserved
TcCLB.510879.180	193.132	10.275	-4.23237	9.02476e-06	hypothetical protein
TcCLB.508729.18	303.119	16.0603	-4.23831	5.77482e-05	hypothetical protein conserved
TcCLB.508647.180	959.941	50.7163	-4.24243	8.1669e-08	hypothetical protein conserved
TcCLB.503419.30	6490.7	340.637	-4.25207	5.89862e-05	thiol-dependent reductase 1 putativethiol transferase putativeglutathione s-transferase putative TcAc2
TcCLB.509069.30	219.427	11.4826	-4.25621	0.000659308	tubulin binding cofactor A-like protein putative
TcCLB.506351.50	105.103	5.49501	-4.25754	8.86983e-05	hypothetical protein
TcCLB.506661.150	351.42	18.3195	-4.26175	0.000520301	hypothetical protein conserved
TcCLB.507837.50	573.857	29.6108	-4.2765	3.64193e-06	40S ribosomal protein S11 putative
TcCLB.506925.360	290.703	14.9835	-4.2781	0.000259359	hypothetical protein
TcCLB.506357.50	3221.77	165.828	-4.28009	5.07626e-08	alcohol dehydrogenase putative
TcCLB.506945.230	3137.32	160.355	-4.29019	5.0427e-09	40S ribosomal protein S14 putative
TcCLB.503453.30	4746.52	241.52	-4.29666	2.27578e-07	60S ribosomal protein L30 putative
TcCLB.507083.50	113.604	5.75948	-4.30194	0.00313718	hypothetical protein conserved
TcCLB.511751.80	83.4818	4.21977	-4.30623	0.000207882	hypothetical protein
TcCLB.509895.40	77.6527	3.92066	-4.30787	2.802e-06	hypothetical protein conserved
TcCLB.508541.30	97.4486	4.80623	-4.34166	0.0308924	hypothetical protein
TcCLB.506413.10	125.999	6.18152	-4.3493	0.000750175	CDP-diacylglycerol synthetase putative
TcCLB.506755.250	484.096	23.6746	-4.35388	5.25964e-06	mitochondrial import inner membrane translocase subunit TIM17 putativeinner membrane preprotein translocase Tim17 putative
TcCLB.511733.10	1535.17	73.856	-4.37754	2.29634e-06	aldehyde dehydrogenase putative
TcCLB.509245.29	393.489	18.8392	-4.38452	3.77395e-07	hypothetical protein conserved
TcCLB.508277.140	431.579	20.6247	-4.38718	2.70209e-08	phosphomevalonate kinase protein putative
TcCLB.506635.10	63.4303	3.02797	-4.38875	0.0123353	hypothetical protein pseudogene
TcCLB.507993.10	166.647	7.94445	-4.3907	0.000114813	hypothetical protein conserved
TcCLB.504137.10	236.134	11.2261	-4.39468	0.000150609	isoleucyl-tRNA synthetase putative
TcCLB.504125.40	688.732	32.5165	-4.4047	0.00112781	ATPase subunit 9 putative
TcCLB.511173.380	52.1007	2.45604	-4.40689	0.0359164	mucin TcMUCII pseudogene putative
TcCLB.508569.70	472.163	22.2346	-4.40841	4.40446e-09	hypothetical protein conserved
TcCLB.506213.60	5640.81	265.407	-4.40962	4.8076e-09	40S ribosomal protein S2 putative
TcCLB.506405.50	1241.98	58.3896	-4.41079	2.40518e-09	serine-palmitoyl-CoA transferase putative
TcCLB.503899.30	5057.42	237.712	-4.41111	1.26273e-09	40S ribosomal protein S16 putative
TcCLB.511069.10	6742.64	316.87	-4.41135	6.26287e-09	40S ribosomal protein S8 putative
TcCLB.510963.70	144.747	6.73819	-4.42503	0.00151421	ARP2%2F3 complex subunit putative
TcCLB.511529.259	335.16	15.4912	-4.43533	0.000236682	hypothetical protein conserved
TcCLB.506649.50	326.472	15.0683	-4.43737	1.0449e-06	cytochrome c oxidase assembly factor putative
TcCLB.503989.20	31.9036	1.46851	-4.44129	0.00556041	hypothetical protein conserved
TcCLB.511211.120	4304.57	198.064	-4.44183	1.4464e-08	receptor for activated C kinase 1 putative
TcCLB.503531.49	55.0683	2.52654	-4.44599	0.0216832	structural maintenance of chromosome 3 putative
TcCLB.511751.250	55.4368	2.52884	-4.45429	0.00681139	hypothetical protein conserved
TcCLB.506773.90	597.044	27.0171	-4.46589	1.04821e-08	amino acid permease%2Ftransporter putative
TcCLB.509583.4	5157.76	233.187	-4.46719	0.000113259	60S ribosomal protein L44 putative
TcCLB.506801.90	273.686	12.3345	-4.47175	1.91745e-05	hypothetical protein conserved
TcCLB.510719.270	108.905	4.90717	-4.47203	0.00443265	hypothetical protein conserved
TcCLB.509591.50	303.462	13.6381	-4.4758	1.2436e-06	hypothetical protein conserved
TcCLB.507089.240	499.587	22.4034	-4.47895	0.000106937	hypothetical protein conserved
TcCLB.509895.30	229.233	10.2583	-4.48195	1.9389e-05	hypothetical protein conserved
TcCLB.508955.20	1099.86	49.18	-4.48311	0.000245128	hypothetical protein conserved
TcCLB.510767.30	81.4154	3.58196	-4.50648	0.00435057	hypothetical protein
TcCLB.506829.39	8885.06	387.752	-4.51818	8.70721e-09	ribosomal protein S7 putative
TcCLB.510409.39	1875.17	81.64	-4.5216	1.05552e-05	ubiquitin%2Fribosomal protein S27a putative
TcCLB.506147.60	346.675	14.9762	-4.53284	6.99689e-07	3-demethylubiquinone-9 3-methyltransferase putative
TcCLB.511589.220	156.437	6.72957	-4.53892	8.62709e-05	hypothetical protein conserved
TcCLB.510565.20	584.981	24.8738	-4.55569	5.34723e-07	fatty acid desaturase putativesphingolipid delta 4 desaturase putative
TcCLB.510769.10	689.214	29.1519	-4.56329	2.16818e-07	hypothetical protein conserved
TcCLB.511145.20	3350.07	141.167	-4.56872	2.66127e-09	60S ribosomal protein L32 putative
TcCLB.508357.26	89.9818	3.77645	-4.57453	0.00350386	hypothetical protein conserved
TcCLB.508719.30	4711.36	197.529	-4.57601	4.714e-09	hypothetical protein conserved
TcCLB.504181.30	6439.41	269.54	-4.57836	9.94698e-10	40S ribosomal protein S23 putative
TcCLB.509979.119	621.677	25.921	-4.58397	1.82699e-06	hypothetical protein conserved
TcCLB.503749.20	76.9157	3.19497	-4.5894	0.000579607	hypothetical protein
TcCLB.503747.10	979.906	40.7037	-4.58941	7.78435e-08	tyrosine aminotransferase putative
TcCLB.507669.200	549.906	22.4966	-4.6114	6.98886e-08	hypothetical protein conserved
TcCLB.511751.160	139.122	5.6831	-4.61353	1.75808e-05	hypothetical protein conserved
TcCLB.510101.30	7565.8	307.227	-4.62212	6.509e-09	60S ribosomal protein L28 putative
TcCLB.506223.40	310.141	12.371	-4.64789	7.61521e-06	hypothetical protein conserved
TcCLB.507927.80	74.7365	2.9783	-4.64925	0.000230705	hypothetical protein
TcCLB.503419.40	58.7837	2.33646	-4.65302	0.00222449	hypothetical protein conserved
TcCLB.510315.14	130.406	5.16876	-4.65704	0.000562397	hypothetical protein conserved
[truncated: 112 more rows]
