# Supplementary material for: Ribosome profiling reveals translation control as a key mechanism generating differential gene expression in Trypanosoma cruzi
Source: BMC Genomics. 2015 Jun 9;16(1):443. doi: 10.1186/s12864-015-1563-8 (PMC4460968; doi:10.1186/s12864-015-1563-8)
Supplement: Additional file 5: — Lists of genes detected only in the MT stage translatome. [file 12864_2015_1563_MOESM5_ESM.xlsx]

## Sheet: Detected only in MT translatome
Lists of genes detected only in the MT stage translatome
ID	Annotation
TcCLB.506973.5	mucin-associated surface protein MASP putative
TcCLB.511533.5	mitogen activated protein kinase pseudogene putative
TcCLB.509925.10	mucin-associated surface protein MASP putative
TcCLB.508559.20	trans-sialidase pseudogene putative
TcCLB.506973.20	mucin-associated surface protein MASP putative
TcCLB.510025.180	mucin-associated surface protein MASP putative
TcCLB.508383.90	C%2FD small nucleolar RNA snoRNA TB10C3C3
TcCLB.511603.250	mucin-associated surface protein MASP putative
TcCLB.506683.110	trans-sialidase Group VIII putative
TcCLB.506599.80	mucin-associated surface protein MASP putative
TcCLB.511127.429	hypothetical protein conserved
TcCLB.507077.60	surface protease GP63 putative
TcCLB.508921.20	hypothetical protein conserved
TcCLB.506967.50	mucin-associated surface protein MASP putative
TcCLB.507739.120	amastin putative
TcCLB.510261.10	mucin-associated surface protein MASP putative
TcCLB.510013.260	mucin-associated surface protein MASP putative
TcCLB.510275.50	mucin TcMUCII putative
TcCLB.511603.480	hypothetical protein
TcCLB.507673.50	hypothetical protein conserved
TcCLB.511349.80	retrotransposon hot spot protein RHS pseudogene putative
TcCLB.508143.50	trans-sialidase pseudogene putative
TcCLB.508087.5	tRNA-His%3Aanticodon GTG
TcCLB.439803.9	trans-sialidase pseudogene putative
TcCLB.507641.300	chaperonin HSP60 mitochondrial precursorgroELproteinheat shock protein 60 HSP60
TcCLB.511787.20	trans-sialidase pseudogene putative
TcCLB.511173.230	trans-sialidase pseudogene putative
TcCLB.507625.90	hypothetical protein conserved
TcCLB.503527.60	hypothetical protein conserved
TcCLB.511675.3	surface antigen TASV putativehypothetical protein
TcCLB.506965.70	mucin-associated surface protein MASP putative
TcCLB.511325.50	amino acid permease putative
TcCLB.507713.10	hypothetical protein conserved
TcCLB.506971.30	trans-sialidase pseudogene putative
TcCLB.506483.60	hypothetical protein conserved
TcCLB.510755.60	ADP-ribosylation factor 1 putative ARF1
TcCLB.507805.9	histone deacetylase 4 putative
TcCLB.504099.80	dispersed gene family protein 1 DGF-1 pseudogene putative
TcCLB.507939.70	hypothetical protein
TcCLB.510175.30	trans-sialidase pseudogene putative
TcCLB.506513.14	hypothetical protein conserved
TcCLB.510553.20	trans-sialidase pseudogene putative
TcCLB.509735.100	trans-sialidase pseudogene putative
TcCLB.508837.154	hypothetical protein conserved
TcCLB.504423.40	mitotubule-associated protein Gb4 putative
TcCLB.504055.93	tRNA-Tyr%3Aanticodon GTA
TcCLB.511055.50	protein kinase putative
TcCLB.506971.60	mucin-associated surface protein MASP putative
TcCLB.508977.120	trans-sialidase Group V putative
TcCLB.511173.496	mucin-associated surface protein MASP putative
TcCLB.504241.85	hypothetical protein conserved pseudogene
TcCLB.509291.20	mucin-associated surface protein MASP putative
TcCLB.511597.50	trans-sialidase putative
TcCLB.511353.50	hypothetical protein conserved
TcCLB.510555.41	hypothetical protein conserved pseudogene
TcCLB.507559.110	surface protease GP63 putative
TcCLB.507759.10	trans-sialidase Group VIII putative
TcCLB.509699.240	hypothetical protein
TcCLB.508585.29	serine%2Fthreonine protein phosphatase putative
TcCLB.506113.80	hypothetical protein conserved pseudogene
TcCLB.509449.5	receptor-type adenylate cyclase putative
TcCLB.507747.180	trans-sialidase Group VI putative
TcCLB.506289.110	surface protease GP63 pseudogene putative
TcCLB.507617.180	C%2FD small nucleolar RNA snoRNA TB9C2C5
TcCLB.506289.140	surface protease GP63 putative
TcCLB.507509.10	hypothetical protein conserved pseudogene
TcCLB.508675.9	serine%2Fthreonine protein kinase putative
TcCLB.507617.90	C%2FD small nucleolar RNA snoRNA TB9C2C5
TcCLB.507511.81	mucin TcMUCII putative
TcCLB.509965.310	hypothetical protein conserved pseudogene
TcCLB.511197.40	trans-sialidase pseudogene putative
TcCLB.511797.240	trans-sialidase pseudogene putative
TcCLB.511431.60	hypothetical protein conserved
TcCLB.506779.172	H%2FACA snoRNA TC6C1H1
TcCLB.508389.174	hypothetical protein conserved pseudogene
TcCLB.508277.269	hypothetical protein conserved pseudogene
TcCLB.511877.10	surface antigen TASV-B2 TASV-B2
TcCLB.510279.230	trans-sialidase Group VI putative
TcCLB.511599.61	hypothetical protein conserved pseudogene
TcCLB.506625.35	trans-sialidase pseudogene putative
TcCLB.511311.30	trans-sialidase Group II putative
TcCLB.511339.10	UDP-Gal or UDP-GlcNAc-dependent glycosyltransferase putative
TcCLB.506599.420	mucin-associated surface protein MASP putative
TcCLB.506197.10	hypothetical protein conserved
TcCLB.510381.60	proliferator-activated receptor-interacting protein PRIP interacting protein PIMT putative
TcCLB.507835.10	trans-sialidase pseudogene putative
TcCLB.503985.10	trans-sialidase pseudogene putative
TcCLB.506351.35	hypothetical protein conserved
TcCLB.506599.330	mucin-associated surface protein MASP putative
TcCLB.511179.60	hypothetical protein conserved
TcCLB.511349.20	trans-sialidase pseudogene putative
TcCLB.507979.30	trans-sialidase Group I putative
TcCLB.506113.50	ATP-dependent DEAD%2FH RNA helicase pseudogene putative
TcCLB.508047.30	trans-sialidase pseudogene putative
TcCLB.509887.19	dispersed gene family protein 1 DGF-1 putative
TcCLB.506163.20	surface protease GP63 putative
TcCLB.506961.70	trans-sialidase pseudogene putative
TcCLB.509379.29	hypothetical protein conserved
TcCLB.511173.80	trans-sialidase Group V putative
TcCLB.506763.110	trans-sialidase Group VII putative
TcCLB.507041.90	hypothetical protein
TcCLB.507121.20	trans-sialidase Group VII putative
TcCLB.511553.60	hypothetical protein
TcCLB.509765.95	mucin-associated surface protein MASP pseudogene putative
TcCLB.506683.240	trans-sialidase Group II putative
TcCLB.510105.132	H%2FACA snoRNA TC8C2H1
TcCLB.506689.20	hypothetical protein conserved pseudogene
TcCLB.511213.30	surface protease GP63 pseudogene putative
TcCLB.430539.20	amino acid transporter putative
TcCLB.510105.134	H%2FACA snoRNA TC8C2H1
TcCLB.507875.200	trans-sialidase pseudogene putative
TcCLB.503745.25	hypothetical protein conserved
TcCLB.508777.10	hypothetical protein conserved
TcCLB.511143.6	protein kinase putative
TcCLB.510607.70	trans-sialidase pseudogene putative
TcCLB.505943.95	trans-sialidase pseudogene putative
TcCLB.506211.107	hypothetical protein conserved
TcCLB.511797.110	trans-sialidase Group V putative
TcCLB.510961.50	hypothetical protein
TcCLB.506567.80	hypothetical protein
TcCLB.511179.140	hypothetical protein conserved
TcCLB.509103.4	protein kinase putative
TcCLB.503747.30	hypothetical protein
TcCLB.507039.41	hypothetical protein conserved
TcCLB.508383.110	C%2FD small nucleolar RNA snoRNA TB10C3C5
TcCLB.511593.80	mucin-associated surface protein MASP putative
TcCLB.507875.130	trans-sialidase pseudogene putative
TcCLB.429185.31	trans-sialidase pseudogene putative
TcCLB.506965.40	trans-sialidase pseudogene putative
TcCLB.508389.20	hypothetical protein
TcCLB.503601.10	trans-sialidase Group V putative
TcCLB.510565.156	H%2FACA snoRNA TC9C1H2
TcCLB.508385.7	C%2FD small nucleolar RNA snoRNA TB10C3C5
TcCLB.508383.170	C%2FD small nucleolar RNA snoRNA TB10C3C5
TcCLB.511625.130	trans-sialidase Group V putative
TcCLB.511677.30	H%2FACA snoRNA TC8C3H1
TcCLB.506513.150	hypothetical protein conserved
TcCLB.511439.20	lipase putative
TcCLB.510603.30	hypothetical protein conserved
TcCLB.508183.29	hypothetical protein conserved
TcCLB.508571.10	hypothetical protein
TcCLB.508163.181	hypothetical protein conserved pseudogene
TcCLB.510847.10	trans-sialidase Group VIII putative
TcCLB.511593.30	mucin-associated surface protein MASP putative
TcCLB.508385.1	C%2FD small nucleolar RNA snoRNA TB10C3C5 5%27 partial
TcCLB.421173.4	trans-sialidase putative
TcCLB.506713.24	hypothetical protein conserved
TcCLB.504239.140	mucin-associated surface protein MASP pseudogene putative
TcCLB.506759.31	surface protease GP63 pseudogene putative
TcCLB.510371.90	trans-sialidase Group V putative
TcCLB.509511.10	dispersed gene family protein 1 DGF-1 putative
TcCLB.504341.10	trans-sialidase Group IV putative
TcCLB.509595.20	hypothetical protein conserved
TcCLB.507485.45	hypothetical protein conserved
TcCLB.507511.50	hypothetical protein
TcCLB.507611.131	protein kinase pseudogene putative
TcCLB.507237.140	hypothetical protein
TcCLB.436497.10	hypothetical protein
TcCLB.506269.99	mucin-associated surface protein MASP putative
TcCLB.507625.186	hypothetical protein conserved
TcCLB.508375.20	trans-sialidase Group V putative
TcCLB.511611.16	mucin TcMUCII pseudogene putative
TcCLB.508047.70	mucin-associated surface protein MASP putative
TcCLB.507011.20	hypothetical protein conserved
TcCLB.503835.5	rac serine threonine protein kinase putative
TcCLB.510307.240	trans-sialidase Group VIII putative
TcCLB.511213.60	mucin-associated surface protein MASP putative
TcCLB.506951.60	mucin-associated surface protein MASP putative
TcCLB.511607.40	mucin-associated surface protein MASP putative
TcCLB.506499.200	hypothetical protein
TcCLB.506951.90	trans-sialidase Group IV putative
TcCLB.504149.190	hypothetical protein conserved pseudogene
TcCLB.507283.10	trans-sialidase Group V putative
TcCLB.510599.70	protamine P1 putative
TcCLB.504427.10	trypanothione synthetase putative
TcCLB.508539.10	hypothetical protein conserved
TcCLB.510105.60	tRNA-Thr%3Aanticodon AGT
TcCLB.507611.230	trans-sialidase pseudogene putative
TcCLB.507445.30	trans-sialidase pseudogene putative
TcCLB.506667.110	trans-sialidase pseudogene putative
TcCLB.510535.109	trans-sialidase putative
TcCLB.503637.50	H%2FACA snoRNA TC10C1H3
TcCLB.509635.9	hypothetical protein conserved
TcCLB.511873.30	trans-sialidase pseudogene putative
TcCLB.508903.110	trans-sialidase putative
TcCLB.511213.70	trans-sialidase pseudogene putative
TcCLB.507091.100	trans-sialidase pseudogene putative
TcCLB.504005.6	RNA-binding protein putative
TcCLB.420369.20	trans-sialidase pseudogene putative
TcCLB.504073.20	hypothetical protein conserved
TcCLB.506605.210	leucine-rich repeat protein LRRP putative
TcCLB.510279.263	trans-sialidase pseudogene putative
TcCLB.506387.9	chaperone DNAJ protein putative
TcCLB.506285.110	mucin-associated surface protein MASP pseudogene putative
TcCLB.511171.40	trans-sialidase pseudogene putative
TcCLB.506495.50	hypothetical protein
TcCLB.506565.4	RNA-binding protein putative
TcCLB.510747.40	surface protease GP63 putativemetallopeptidase putative
TcCLB.511439.90	hypothetical protein conserved
TcCLB.503665.40	surface protease GP63 pseudogene putative
TcCLB.510441.41	trans-sialidase pseudogene putative
TcCLB.506375.100	hypothetical protein
TcCLB.506599.400	trans-sialidase pseudogene putative
TcCLB.508991.30	trans-sialidase pseudogene putative
TcCLB.503977.70	mucin-associated surface protein MASP pseudogene putative
TcCLB.507041.71	mucin TcMUCI putative
TcCLB.507075.30	trans-sialidase pseudogene putative
TcCLB.503971.59	hypothetical protein conserved
TcCLB.506341.50	trans-sialidase Group VIII putative
TcCLB.507555.50	trans-sialidase Group VIII putative
TcCLB.504427.230	trans-sialidase Group VIII putative
TcCLB.508107.30	trans-sialidase Group VI putative
TcCLB.511553.140	mucin-associated surface protein MASP putative
TcCLB.506967.60	trans-sialidase Group VI putative
TcCLB.511593.40	trans-sialidase pseudogene putative
TcCLB.507257.190	tRNA-Ser%3Aanticodon CGA
TcCLB.507277.30	hypothetical protein conserved
TcCLB.506565.8	RNA-binding protein putative
TcCLB.508145.10	RNA-binding protein putative
TcCLB.507867.5	trans-sialidase putative
TcCLB.506223.70	hypothetical protein
TcCLB.509631.11	hypothetical protein
TcCLB.506759.170	mucin-associated surface protein MASP putative
TcCLB.508835.30	trans-sialidase pseudogene putative
TcCLB.509927.10	trans-sialidase putative
TcCLB.506501.380	mucin-associated surface protein MASP putative
TcCLB.506973.50	trans-sialidase pseudogene putative
TcCLB.508145.30	RNA-binding protein putative
TcCLB.510717.10	surface antigen TASV putativehypothetical protein
TcCLB.507725.9	dispersed gene family protein 1 DGF-1 pseudogene putative
TcCLB.510061.20	hypothetical protein
TcCLB.511559.10	hypothetical protein conserved
TcCLB.508145.20	RNA-binding protein putative
TcCLB.507993.350	surface protease GP63 putativemetallopeptidase putative
TcCLB.510557.10	trans-sialidase pseudogene putative
TcCLB.483623.10	hypothetical protein conserved
TcCLB.506929.54	hypothetical protein
TcCLB.506501.300	hypothetical protein
TcCLB.510747.18	hypothetical protein conserved
TcCLB.509699.170	hypothetical protein
TcCLB.508837.70	trans-sialidase Group II putative
TcCLB.510431.55	tRNA-Cys%3Aanticodon GCA
TcCLB.504099.21	N-acetyltransferase complex ARD1 subunit pseudogene putative
TcCLB.511173.190	trans-sialidase pseudogene putative
TcCLB.511123.11	trans-sialidase putative
TcCLB.510241.50	60S ribosomal protein L10 putative
TcCLB.508831.190	trans-sialidase pseudogene putative
TcCLB.511911.30	mismatch repair protein MSH4 pseudogene putative
TcCLB.511605.90	mucin TcMUCII putative
TcCLB.508229.20	hypothetical protein
TcCLB.505365.60	trans-sialidase Group VIII putative
TcCLB.404975.30	trans-sialidase pseudogene putative
TcCLB.506737.151	surface protease GP63 pseudogene putative
TcCLB.508787.14	hypothetical protein conserved
TcCLB.504887.10	dispersed gene family protein 1 DGF-1 putative
TcCLB.511625.149	mucin TcMUCII pseudogene putative
TcCLB.424383.9	trans-sialidase pseudogene putative
TcCLB.508229.60	trans-sialidase Group VII putative
TcCLB.506885.140	trans-sialidase pseudogene putative
TcCLB.508383.130	H%2FACA snoRNA TC10C3H1
TcCLB.509245.20	hypothetical protein conserved
TcCLB.507711.349	hypothetical protein conserved
TcCLB.503865.12	small nuclear RNA snRNA U6
TcCLB.504239.380	hypothetical protein
TcCLB.510227.20	hypothetical protein
TcCLB.508165.300	mucin-associated surface protein MASP putative
TcCLB.511211.190	hypothetical protein
TcCLB.504127.20	hypothetical protein
TcCLB.508099.30	hypothetical protein
TcCLB.511035.10	surface protease GP63 putativemetallopeptidase putative
TcCLB.511421.224	hypothetical protein conserved pseudogene
TcCLB.510553.40	trans-sialidase Group V putative
TcCLB.508383.70	H%2FACA snoRNA TC10C3H1
TcCLB.508385.3	H%2FACA snoRNA TC10C3H1
TcCLB.508121.30	trans-sialidase pseudogene putative
TcCLB.508385.9	H%2FACA snoRNA TC10C3H1
TcCLB.506885.210	trans-sialidase Group III putative
TcCLB.509081.166	trans-sialidase putative
TcCLB.511309.80	trans-sialidase pseudogene putative
TcCLB.506763.234	mucin-associated surface protein MASP pseudogene putativemucin-associated surface protein MASP putative frameshift
TcCLB.508089.20	UDP-glucoronosyl and UDP-glucosyl transferase putative
TcCLB.511679.10	mucin TcSMUGS putative
TcCLB.504057.21	hypothetical protein conserved
TcCLB.511427.10	hypothetical protein conserved
TcCLB.506973.140	hypothetical protein
TcCLB.510879.10	serine%2Fthreonine-protein phosphatase 2A catalytic subunit putative
TcCLB.510995.9	dispersed gene family protein 1 DGF-1 putative
TcCLB.511603.170	mucin TcMUCII putative
TcCLB.510205.50	mucin-associated surface protein MASP putative
TcCLB.508097.10	hypothetical protein
TcCLB.511557.50	hypothetical protein conserved
TcCLB.509123.5	trans-sialidase pseudogene putative
TcCLB.510557.73	mucin-associated surface protein MASP pseudogene putative
TcCLB.506671.50	trans-sialidase pseudogene putative
TcCLB.511595.59	trans-sialidase putative
TcCLB.509441.5	DNA repair protein putative
TcCLB.505607.9	dispersed gene family protein 1 DGF-1 putative
TcCLB.510013.270	trans-sialidase pseudogene putative
TcCLB.510307.94	ATP-dependent DEAD%2FH RNA helicase pseudogene putative
TcCLB.508903.10	trans-sialidase pseudogene putative
TcCLB.506757.90	trans-sialidase Group II putative
TcCLB.507047.20	dispersed gene family protein 1 DGF-1 pseudogene putative
TcCLB.509765.50	trans-sialidase Group VIII putative
TcCLB.418613.20	mucin-associated surface protein MASP putative
TcCLB.510165.60	expression site-associated gene ESAG-like protein putativeexpression site-associated gene 3 ESAG3-like protein putative
TcCLB.506765.40	trans-sialidase Group II putative
TcCLB.508047.60	trans-sialidase Group V putative
TcCLB.508515.150	trans-sialidase Group VIII putative
TcCLB.508211.10	oxysterol-binding protein putative
TcCLB.506269.40	mucin-associated surface protein MASP putative
TcCLB.506147.20	hypothetical protein
TcCLB.511703.20	H%2FACA snoRNA TC6C1H1
TcCLB.510851.40	trans-sialidase pseudogene putative
TcCLB.508277.170	hypothetical protein conserved
TcCLB.506973.120	trans-sialidase Group V putative
TcCLB.510451.21	trans-sialidase pseudogene putative
TcCLB.508943.4	glycerol uptake protein putative
TcCLB.506343.51	retrotransposon hot spot protein RHS pseudogene putative
TcCLB.507873.40	hypothetical protein conserved
TcCLB.509993.10	mucin TcMUCI putative
TcCLB.510283.43	H%2FACA snoRNA TC11C3H1
TcCLB.508307.190	hypothetical protein conserved
TcCLB.422843.10	trans-sialidase pseudogene putative
TcCLB.507389.10	hypothetical protein conserved
TcCLB.508165.330	trans-sialidase pseudogene putative
TcCLB.511715.20	protein kinase putative
TcCLB.507811.100	amino acid permease putative
TcCLB.511127.300	hypothetical protein conserved
TcCLB.507859.101	hypothetical protein conserved pseudogene
TcCLB.506285.40	mucin-associated surface protein MASP pseudogene putative
TcCLB.507121.11	trans-sialidase putative
TcCLB.506655.7	phospholipid-transporting ATPase putative
TcCLB.507809.140	hypothetical protein conserved
TcCLB.447847.10	trans-sialidase pseudogene putative
TcCLB.508163.120	mucin-associated surface protein MASP pseudogene putative
TcCLB.511395.120	UDP-Gal or UDP-GlcNAc-dependent glycosyltransferase putative
TcCLB.506737.114	mucin TcMUCI putative
TcCLB.504229.100	trans-sialidase pseudogene putative
TcCLB.509581.50	hypothetical protein
TcCLB.510863.9	hypothetical protein
TcCLB.511787.30	hypothetical protein conserved pseudogene
TcCLB.506797.40	hypothetical protein conserved
TcCLB.507559.130	H%2FACA snoRNA TC6C1H1
TcCLB.508831.220	trans-sialidase pseudogene putative
TcCLB.510849.20	trans-sialidase pseudogene putative
TcCLB.506779.182	H%2FACA snoRNA TC6C1H1
TcCLB.509271.10	trans-sialidase putative
TcCLB.511701.20	H%2FACA snoRNA TC6C1H1
TcCLB.401569.10	trans-sialidase putative
TcCLB.507875.70	trans-sialidase Group VII putative
TcCLB.511587.90	trans-sialidase Group VIII putative
TcCLB.511215.90	hypothetical protein conserved
TcCLB.506455.30	trans-sialidase Group II putative
TcCLB.510565.150	surface protease GP63 putative
TcCLB.506755.60	hypothetical protein conserved
TcCLB.433673.10	trans-sialidase putative
TcCLB.507133.10	trans-sialidase putative
TcCLB.505989.70	surface protease GP63 putativemetallopeptidase putative
TcCLB.507465.10	receptor-type adenylate cyclase putative
TcCLB.509489.10	hypothetical protein conserved
TcCLB.400945.10	trans-sialidase pseudogene putative
TcCLB.506847.50	trans-sialidase pseudogene putative
TcCLB.507859.46	hypothetical protein
TcCLB.511471.20	trans-sialidase pseudogene putative
TcCLB.506779.184	H%2FACA snoRNA TC6C1H2
TcCLB.506599.9	tRNA-Phe%3Aanticodon GAA
TcCLB.506603.60	tRNA-Phe%3Aanticodon GAA
TcCLB.507179.7	trans-sialidase pseudogene putative
TcCLB.506779.174	H%2FACA snoRNA TC6C1H2
TcCLB.511703.30	H%2FACA snoRNA TC6C1H2
TcCLB.509815.20	trans-sialidase pseudogene putative
TcCLB.509631.120	trans-sialidase pseudogene putative
TcCLB.412093.10	antigenic protein pseudogene putative
TcCLB.506653.40	trans-sialidase pseudogene putative
TcCLB.510013.170	mucin-associated surface protein MASP putative
TcCLB.503885.100	hypothetical protein conserved
TcCLB.506519.140	hypothetical protein conserved pseudogene
TcCLB.506979.30	hypothetical protein
TcCLB.508325.80	trans-sialidase pseudogene putative
TcCLB.508085.20	hypothetical protein conserved
TcCLB.506501.100	hypothetical protein
TcCLB.509805.10	protein kinase A catalytic subunit putative
TcCLB.506357.18	H%2FACA snoRNA TC10C4H4
TcCLB.510275.80	trans-sialidase pseudogene putative
TcCLB.506357.12	H%2FACA snoRNA TC10C4H4
TcCLB.511071.40	amastin putative
TcCLB.510565.154	H%2FACA snoRNA TC9C1H3
TcCLB.509993.20	mucin TcMUCI putative
TcCLB.507709.12	C%2FD small nucleolar RNA snoRNA TB10C2C2
TcCLB.510381.20	ABC transporter putative
TcCLB.510565.149	H%2FACA snoRNA TC9C1H3
TcCLB.509633.50	serine%2Fthreonine-protein phosphatase PP1 putative
TcCLB.508163.170	trans-sialidase pseudogene putative
TcCLB.507957.320	mucin-associated surface protein MASP putative
TcCLB.511191.39	small nuclear RNA snRNA U2
TcCLB.507957.150	mucin-associated surface protein MASP putative
TcCLB.507709.16	C%2FD small nucleolar RNA snoRNA TB10C2C2
TcCLB.510311.100	hypothetical protein conserved
TcCLB.508781.15	H%2FACA snoRNA TC6C1H3
TcCLB.510403.30	trans-sialidase Group II putative
TcCLB.506563.130	calpain-like cysteine peptidase pseudogene putative
TcCLB.506499.30	trans-sialidase pseudogene putative
TcCLB.507559.140	H%2FACA snoRNA TC6C1H2
TcCLB.511569.30	trans-sialidase pseudogene putative
TcCLB.508163.400	surface antigen TASV-B1 putativesurface antigen TASV putative
TcCLB.511797.210	trans-sialidase pseudogene putative
TcCLB.507993.20	hypothetical protein conserved
TcCLB.507143.90	hypothetical protein
TcCLB.507709.14	C%2FD small nucleolar RNA snoRNA TB10C2C1
TcCLB.509765.129	trans-sialidase putative
TcCLB.508557.20	amino acid transporter putative
TcCLB.511311.7	trans-sialidase putative
TcCLB.506357.15	C%2FD small nucleolar RNA snoRNA TB10C4C2
TcCLB.508101.9	trans-sialidase putative
TcCLB.507035.80	trans-sialidase pseudogene putative
TcCLB.456097.10	hypothetical protein
TcCLB.510207.30	trans-sialidase Group V putative
TcCLB.509737.9	trans-sialidase putative
TcCLB.508805.110	hypothetical protein
TcCLB.511071.202	hypothetical protein conserved
TcCLB.510565.157	C%2FD small nucleolar RNA snoRNA TB9C1C1
TcCLB.506543.10	hypothetical protein conserved
TcCLB.510565.153	C%2FD small nucleolar RNA snoRNA TB9C1C1
TcCLB.510773.40	hypothetical protein
TcCLB.510431.245	hypothetical protein conserved pseudogene
TcCLB.506779.192	H%2FACA snoRNA TC6C1H4
TcCLB.510565.147	C%2FD small nucleolar RNA snoRNA TB9C1C1
TcCLB.508151.5	mucin-associated surface protein MASP pseudogene putative
TcCLB.510275.160	trans-sialidase pseudogene putative
TcCLB.504213.100	hypothetical protein conserved
TcCLB.511875.110	trans-sialidase pseudogene putative
TcCLB.503447.20	trans-sialidase Group II putative
TcCLB.506413.89	trans-sialidase putativesurface protein-2 putative
TcCLB.507875.40	trans-sialidase pseudogene putative
TcCLB.480997.10	hypothetical protein conserved
TcCLB.435601.10	trans-sialidase putative
TcCLB.507689.20	hypothetical protein
TcCLB.507213.40	trans-sialidase Group II putative
TcCLB.504055.130	trans-sialidase pseudogene putative
TcCLB.506967.150	trans-sialidase pseudogene putative
TcCLB.506147.11	H%2FACA snoRNA TC9C2H1
TcCLB.507617.20	H%2FACA snoRNA TC9C2H1
TcCLB.510565.145	H%2FACA snoRNA TC9C1H2
TcCLB.507617.110	H%2FACA snoRNA TC9C2H1
TcCLB.504343.10	trans-sialidase Group II putative
TcCLB.510741.199	H%2FACA snoRNA TC9C4H2
TcCLB.507089.30	hypothetical protein conserved
TcCLB.509351.6	metacyclin III Met-III
TcCLB.506401.12	Protein kinase domain putative
TcCLB.504101.10	hypothetical protein
TcCLB.507559.150	C%2FD small nucleolar RNA snoRNA TB6C1C3
TcCLB.510769.170	trans-sialidase pseudogene putative
TcCLB.509699.260	H%2FACA snoRNA TC10C1H1
TcCLB.507035.11	trans-sialidase putative
TcCLB.510741.205	C%2FD small nucleolar RNA snoRNA TB9C4C3
TcCLB.506529.600	metacyclin II putative
TcCLB.508537.15	H%2FACA snoRNA TC10C1H1
TcCLB.510565.14	H%2FACA snoRNA TC10C1H1
TcCLB.507047.40	trans-sialidase Group II putative
TcCLB.507275.58	H%2FACA snoRNA TC10C1H1
TcCLB.511311.45	C%2FD small nucleolar RNA snoRNA TB5C1C1
TcCLB.506599.100	mucin-associated surface protein MASP putative
TcCLB.510247.20	protein kinase putativecasein kinase I putative
TcCLB.511127.10	RNA-binding protein 5 putative
TcCLB.504935.50	C%2FD small nucleolar RNA snoRNA TB6C1C3
TcCLB.511701.30	H%2FACA snoRNA TC6C1H2
TcCLB.506779.176	C%2FD small nucleolar RNA snoRNA TB6C1C3
TcCLB.508385.6	C%2FD small nucleolar RNA snoRNA TB10C3C4
TcCLB.509805.210	hypothetical protein conserved
TcCLB.508383.160	C%2FD small nucleolar RNA snoRNA TB10C3C4
TcCLB.508383.40	C%2FD small nucleolar RNA snoRNA TB10C3C4
TcCLB.508385.13	C%2FD small nucleolar RNA snoRNA TB10C3C4
TcCLB.508383.100	C%2FD small nucleolar RNA snoRNA TB10C3C4
TcCLB.508385.11	C%2FD small nucleolar RNA snoRNA TB10C3C2
TcCLB.507859.80	trans-sialidase pseudogene putative
TcCLB.507879.10	trans-sialidase Group II putative
TcCLB.509777.30	trans-sialidase Group II putative
TcCLB.509123.10	surface antigen TASV putativemucin-like glycoprotein putative
TcCLB.509513.10	trans-sialidase Group II putative
TcCLB.510323.110	hypothetical protein conserved
TcCLB.510283.49	C%2FD small nucleolar RNA snoRNA TB11C3C2
TcCLB.506683.190	trans-sialidase Group II putative
TcCLB.508681.11	trans-sialidase pseudogene putative
TcCLB.503501.50	trans-sialidase pseudogene putative
TcCLB.506237.19	hypothetical protein conserved
TcCLB.506147.15	C%2FD small nucleolar RNA snoRNA TB9C2C2
TcCLB.507617.150	C%2FD small nucleolar RNA snoRNA TB9C2C2
TcCLB.507617.60	C%2FD small nucleolar RNA snoRNA TB9C2C2
TcCLB.507709.11	H%2FACA snoRNA TC10C2H1
TcCLB.503751.20	hypothetical protein
TcCLB.507559.105	C%2FD small nucleolar RNA snoRNA TB6C1C3
TcCLB.506357.14	H%2FACA snoRNA TC10C4H2
TcCLB.506345.40	trans-sialidase Group II putative
TcCLB.506357.21	H%2FACA snoRNA TC10C4H2
TcCLB.510283.46	C%2FD small nucleolar RNA snoRNA TB11C3C1
TcCLB.504229.50	trans-sialidase pseudogene putative
TcCLB.505155.4	trans-sialidase putative
TcCLB.508285.60	trans-sialidase Group II putative
TcCLB.507907.20	trans-sialidase Group II putative
TcCLB.509233.170	hypothetical protein conserved
TcCLB.510049.10	trans-sialidase putative
TcCLB.510307.230	trans-sialidase Group II putative
TcCLB.511599.80	trans-sialidase Group V putative
TcCLB.505363.19	trans-sialidase putative
TcCLB.507617.160	C%2FD small nucleolar RNA snoRNA TB9C2C3
TcCLB.506147.16	C%2FD small nucleolar RNA snoRNA TB9C2C3
TcCLB.507617.70	C%2FD small nucleolar RNA snoRNA TB9C2C3
TcCLB.506021.20	trans-sialidase Group II putative
TcCLB.504039.140	surface protease GP63 pseudogene putative
TcCLB.510741.208	H%2FACA snoRNA TC9C4H1
TcCLB.510741.193	H%2FACA snoRNA TC9C4H1
TcCLB.509265.90	trans-sialidase Group II putative
TcCLB.510739.50	C%2FD small nucleolar RNA snoRNA TB9C3C3
TcCLB.509433.10	hypothetical protein
TcCLB.509769.20	hypothetical protein conserved
TcCLB.510739.30	C%2FD small nucleolar RNA snoRNA TB9C3C2
TcCLB.506859.230	hypothetical protein conserved
TcCLB.507747.185	H%2FACA snoRNA TC10C1H1
TcCLB.506147.19	C%2FD small nucleolar RNA snoRNA TB9C2C6
TcCLB.510739.70	C%2FD small nucleolar RNA snoRNA TB9C3C1
TcCLB.508383.80	C%2FD small nucleolar RNA snoRNA TB10C3C2
TcCLB.508385.4	C%2FD small nucleolar RNA snoRNA TB10C3C2
TcCLB.508383.140	C%2FD small nucleolar RNA snoRNA TB10C3C2
TcCLB.508383.20	C%2FD small nucleolar RNA snoRNA TB10C3C2
TcCLB.508383.50	C%2FD small nucleolar RNA snoRNA TB10C3C5
TcCLB.504427.244	small nuclear RNA snRNA U3
