# Supplementary material for: Ribosome profiling reveals translation control as a key mechanism generating differential gene expression in Trypanosoma cruzi
Source: BMC Genomics. 2015 Jun 9;16(1):443. doi: 10.1186/s12864-015-1563-8 (PMC4460968; doi:10.1186/s12864-015-1563-8)
Supplement: Additional file 11: — Expression analysis in epimastigotes and metacyclic trypomastigotes stages for the trans-sialidase gp82 coding genes. [file 12864_2015_1563_MOESM11_ESM.xlsx]

## Sheet: gp82
Expression analysis in epimastigotes and metacyclic trypomastigotes stages for the trans-sialidase gp82 coding genes.
	Transcriptome expression				Translatome expression				Translation Efficiency
IDs GP82 family	E (nRPK)	MT (nRPK)	Log2 FC	FDR	E (nRPK)	MT (nRPK)	Log2 FC	FDR	E	MT	FC
TcCLB.504099.50	393.626	5785.26	3.88	2.49e-57	122.465	21624.4	7.46	4.48e-21	0.31	3.74	12.01
TcCLB.510307.230	71.6392	392.211	2.45	1.64e-11	4.93458	2110.8	8.74	1.73e-25	0.07	5.38	78.13
TcCLB.511311.20	114.023	967.369	3.08	4.32e-13	34.3681	8291.4	7.91	4.35e-22	0.3	8.57	28.44
TcCLB.511311.7	45.8478	124.977	1.45	0.362373	12.8043	435.181	5.09	8.11e-10	0.28	3.48	12.47
TcCLB.507875.220	50.9237	135.107	1.41	0.000393595	17.238	872.177	5.66	6.76e-11	0.34	6.46	19.07
TcCLB.506021.20	56.543	430.675	2.93	6.01e-15	7.38428	3184.03	8.75	2.34e-25	0.13	7.39	56.61
TcCLB.510005.20	153.01	1609.63	3.4	9.24e-19	16.884	3256.16	7.59	4.48e-21	0.11	2.02	18.33
The table shows the nRPK expression value, fold change (FC), statistical significance (p adjusted value, FDR) and translation efficiencies changes for members of gp82 family in the esmeraldo haplotype, for both stages (E and MT).
